# Supplementary material for: Energy deficiency selects crowded live epithelial cells for extrusion
Source: Nature. 2025 Sep 10;646(8087):1187–94. doi: 10.1038/s41586-025-09514-w (PMC12571905; doi:10.1038/s41586-025-09514-w)
Supplement: Supplementary file 10 — Source Data Fig. 1 [file 41586_2025_9514_MOESM10_ESM.xlsx]

## Sheet: Figure 1B
MINUTES
Shrinkage	Relaxation	Onset of Shrink to Extrusion
8	2	28
3	1	20
10	8	21
3	2	19
5	4	39
2	3	53
2	7	35
16	8	47
4	3	45
2	7	19
3	34	51
12	7	39
16	2	27
5	3	16

## Sheet: Figure 1C
cell	Before	Shrink Max
1	1.042	0.624
2	1.0321	0.85
3	1.001	0.815
4	1.0411	0.83
5	1	0.751
6	0.9998	0.837
7	0.9972	0.677
8	1.0471	0.8432
9	1.0025	0.735
10	1.012	0.766
11	1	0.7241
12	1.091	0.823

## Sheet: Figure 1D
cell	Before	Shrink Max
1	0.987437	0.671754
2	1.01343	0.5096
3	0.984911	0.754246
4	0.989428	0.713781
5	0.936866	0.676346
6	1.01445	0.712042
7	0.985519	0.51439
8	1.03972	0.59774

## Sheet: Figure 1F
	Homostatic Shrink
-0:03:00	1	0.665288	0.887964	0.838439	1.19164	1.03716	0.896612	0.952438	0.83619	0.914634
-0:02:50	1.00439	0.609173	0.87989	1.08964	1.14843	1.02455	0.800669	0.996955	0.840692	1.03277
-0:02:40	1.03246	0.551542	0.817543	1.06134	1.20528	1.06872	0.918116	1.00276	0.870689	1.13403
-0:02:30	0.963158	0.53587	1.08293	1.11794	1.21567	1.22125	0.928045	0.803363	0.921682	1.15764
-0:02:20	0.949123	0.575808	0.787849	1.20636	1.04683	1.08871	1.09346	0.991145	0.954683	0.894408
-0:02:10	1.01579	0.555081	0.842033	1.13207	1.20049	1.15813	1.07362	0.969849	0.934434	0.907892
-0:02:00	1.00526	0.589963	0.883897	0.90566	1.13084	1.03401	0.990895	0.979526	0.922435	0.884278
-0:01:50	1.02193	0.65821	0.632744	1.05072	1.08763	1.14446	0.873449	0.925332	0.932936	0.869676
-0:01:40	0.984211	0.676915	0.887964	1.35849	1.05162	1.10344	0.863519	0.979526	1.05442	0.950901
-0:01:30	0.965789	0.689325	0.87989	1.24173	1.05401	0.9972	0.957818	1.06858	1.03942	0.941475
-0:01:20	1.08947	0.919573	0.817543	1.05424	0.821131	1.1087	1.07362	1.07439	1.08592	0.903419
-0:01:10	1.11053	0.911485	1.08293	1.03304	0.876344	1.11396	0.876753	1.04536	1.10092	1.04408
-0:01:00	0.955263	0.923618	0.787849	1.12853	0.950788	1.05821	1.08353	1.07633	0.98843	1.15764
-0:00:50	1.00702	0.913507	0.77236	1.02948	1.08763	1.00035	0.989251	0.962115	0.884939	0.894408
-0:00:40	1.00088	0.994899	1.0951	0.990566	0.902757	1.04032	1.01902	0.938876	0.893935	0.907892
-0:00:30	0.984211	1.05837	0.949265	0.887976	1.01321	0.934081	1.19769	0.971792	1.02443	0.884278
-0:00:20	1.02105	1.06921	1.31249	0.90566	0.924374	0.9972	1.0703	0.931141	1.02142	0.950678
-0:00:10	1.03158	1.0404	1.60551	1.05779	1.12125	0.969843	1.3168	1.0105	1.08742	1.16103
0:00:00	1.1114	1.13139	1.84991	13.0684	1.54861	1.6399	1.40115	1.21571	1.51339	2.26131
0:00:10	1.24912	1.22087	1.8256	17.4906	2.07683	2.31417	1.82464	2.44495	1.89136	3.92183
0:00:20	1.33158	1.33209	1.93498	17.5401	2.67227	2.36571	1.866	3.64711	2.10585	4.61711
0:00:30	1.30351	1.41247	2.12268	16.6203	3.41416	2.48878	2.21672	4.86281	2.1006	5.15712
0:00:40	1.57193	1.51358	2.18479	14.3844	3.64224	2.58661	2.8933	4.63437	1.93636	5.55874
0:00:50	1.82456	1.42966	2.2172	11.7559	4.08401	2.5256	3.47395	4.17172	1.92661	5.73088
0:01:00	1.84649	1.55453	2.57906	9.89153	4.30009	2.6939	4.03639	4.28207	2.02035	6.03801
0:01:10	2.07456	1.57323	2.46698	8.94695	4.55461	2.92216	4.17204	4.31496	1.99411	6.11901
0:01:20	2.15877	1.64553	2.67358	9.03892	4.557	2.90638	4.28618	4.5221	2.0826	6.45654
0:01:30	2.17368	1.65513	2.63578	8.68868	4.67945	2.95582	4.1158	5.01962	2.12909	6.47341
0:01:40	2.24912	1.62025	2.8937	8.14739	4.68424	3.05996	4.20183	5.2403	2.02861	6.68267
0:01:50	2.3579	1.63592	3.01522	7.86437	4.7971	2.82643	4.0976	5.11834	2.1261	6.56115
0:02:00	2.4579	1.6435	3.02602	7.92453	4.86914	3.01998	3.98842	5.03703	2.15309	6.81429
0:02:10	2.58246	1.68799	2.96391	7.64151	4.84993	3.09467	4.1191	5.23449	2.14109	6.7299
0:02:20	2.51403	1.63946	3.09354	7.34436	5.05401	3.13885	4.05293	5.70103	2.05935	6.90877
0:02:30	2.65877	1.62985	3.16106	7.36204	4.75869	3.13043	4.14227	5.77846	2.15384	6.8649
0:02:40	2.55263	1.61418	3.3879	6.89859	5.14284	3.06733	3.97685	5.81717	2.20634	6.77377
0:02:50	2.54298	1.62783	3.32714	7.22053	5.03239	2.81592	4.12573	5.732	2.20709	7.22942
0:03:00	2.5614	1.57778	2.86263	7.47877	5.39734	3.05785	4.07113	5.63133	2.18009	7.01678

## Sheet: Figure 1G
Baseline	Shrink Max
1	0.77
1	0.9294
1	0.813009
1.0129	0.8936
1.0204	0.8645
1.0045	0.912
1.0099	0.8037
1	0.8833
1.009	0.7498
0.9923	0.8287
1.0075	0.6341
0.9974	0.9394
1.1127	0.8873
1.0656	0.9344
1.0528	0.9472

## Sheet: Figure 1H
Cells That Extrude	Background	GsMTx4	Y27632	Blebbistatin
38.5126	0.996	7.31644	17.7922	9.06344
42.792	0	8.48385	23.3838	16.2014
46.0687	0	6.91244	22.1847	18.2014
23.0853	0
29.9878	0.666
31.7685	0
35.8797	0
19.0174	0.545
	0
	0
	0
	0
	0
	0
	0
	1.531
	0.95
**Cell that extrude and Background cell data used in figure 2F and S. Figure 4 F

## Sheet: Figure 1J
	Hypotonic							Isotonic	Hypertonic
	-35%	-30%	-25%	-20%	-15%	-10%	-5%	0%	5%	10%	15%	20%	25%
Rate of Extrusion	1.6	1.6	0.8	2.2	2.3	0.96	2.1	1.2	3.9	2.2	4.8	18.2	6.3
Rate of Extrusion	1.8	1.8	1.9	2	2	1.6	1.6	0.6	2.1	2.6	4.1	11.7	8.9
Rate of Extrusion	1.9	1.9	1.5	1.3	1.4	1	1.7	1	3.4	2.1	5	15.6	5.6
Rate of Extrusion								1.7		1.9
Rate of Extrusion		1.6	1.3	1.1				2.6
Rate of Extrusion								2

## Sheet: Figure 1K
	Live	Shrink Live Cell	Apoptotic	Shrink Apopototic
04oct21	22.61	31.19	1.8	2.17
10Jan2022	16.63	38.39	1.11	1.65
28July2022	20.9	42.89	3	0

## Sheet: Figure  1L
AFTER HYPERTONIC TX
MAINTAINED	EXTRUDED
-12.4238	-20.0634
-6.25087	-36.5164
-11.4238	-15.7405
-11.7276	-16.2469
-14.5617	-14.1272
	-16.2837
	-13.6895
	-12.4403

## Sheet: Figure 1N
CONTROL	HYPERTONIC
32.7869	115.385
54.5455	67.4157
25.641	66.6667
50
** control data also used with figure 4E
