# Supplementary material for: Energy deficiency selects crowded live epithelial cells for extrusion
Source: Nature. 2025 Sep 10;646(8087):1187–94. doi: 10.1038/s41586-025-09514-w (PMC12571905; doi:10.1038/s41586-025-09514-w)
Supplement: Supplementary file 11 — Source Data Fig. 2 [file 41586_2025_9514_MOESM11_ESM.xlsx]

## Sheet: Figure 2A
DMSO	4AP	AZI	IBX	TRAM 34	APAMIN	DCPIB+ZVAD-FMK	CCCA	CFTR	GSMTx4
27.9	3.12	1.5	9.9	1	5.2	3.3	5.4	5.3	10
21.7	1.7	0.8	17.8	1.4	4.9	4.1	1.7	8.8	6.1
35.37	2.2	3.01	10.8	1.3	4.3	2.3	2.1	5.1	6.5

## Sheet: Figure 2B
Frame	DSMO Control			4AP			DCPIB
1	1.0951	1.0273	0.9646	1.1532	0.9137	0.9939	NOV22,2021		Nov24
2	1.0644	1.0109	0.9556	1.1393	0.8987	0.9666
3	1.0736	1.0011	0.9568	1.1194	0.8939	1.0053
4	1.039	1.0124	0.9707	1.0743	0.9329	0.9763
5	1.006	0.9976	0.992	1.095	0.9173	1.0385
6	0.9937	1.0003	0.9572	1.055	0.9193	0.9836
7	1.0067	0.9783	0.9643	1.045	0.9344	0.9762
8	0.9685	1.0053	1.0052	1.0211	0.9249	0.9534
9	0.9592	0.9997	0.989	1.0173	0.9409	0.9396
10	0.9349	0.9988	1.0062	1.0065	0.9535	0.9248
11	0.9404	0.9722	0.9845	0.9897	0.9617	0.9405
12	0.9387	0.9798	0.9976	0.9698	1.0084	0.9428
13	0.9344	0.9793	0.9928	0.9535	1.0214	0.9498
14	0.9189	0.9949	0.9939	0.9575	1.0471	0.9246
15	0.9183	1.0026	1.0125	0.9262	1.0615	0.9056
16	0.9259	1.0024	1.0002	0.9221	1.1083	0.9121
17	0.9092	1.0104	1.0152	0.9111	1.1183	0.9028
18	0.89	0.9973	1.0025	0.8959	1.1316	0.8985
19	0.9055	1.0168	1.0134	0.8754	1.1554	0.9072
20	0.8914	1.0127	1.0101	0.8726	1.1566	0.8983
21	0.9161	0.9928	1.0079	0.8521	1.1621	0.8874
22	0.9124	0.9905	0.9979	0.8482	1.1713	0.8709
23	0.902	0.9932	0.9896	0.8329	1.1509	0.8649
24	0.9149	0.9772	0.9867	0.8324	1.1674	0.8731
25	0.929	0.9788	0.9902	0.836	1.1758	0.8684									1.0179
26	0.9193	0.981	0.9801	0.8148	1.1498	0.8674	1.0179	1.013							0.9942
27	0.9028	0.9742	0.9772	0.814	1.1413	0.8638	0.9942	1.034							1.0166
28	0.916	0.9702	0.9795	0.811	1.1307	0.8676	1.0166	1.0278							1.0734
29	0.9061	0.9857	0.9713	0.783	1.1267	0.8619	1.0734	1.0012							1.0323
30	0.9134	0.9757	0.9685	0.7798	1.0996	0.8608	1.0323	1.0051							1.1069
31	0.8974	0.9595	0.9903	0.7658	1.0881	0.8674	1.1069	0.9996							0.9843
32	0.9057	0.971	0.9877	0.7762	1.107	0.8569	0.9843	1.012							0.9965
33	0.8864	0.9638	0.9784	0.8054	1.1018	0.8445	0.9965	1.0105							0.9914
34	0.8869	0.9766	0.9829	0.8154	1.0705	0.8653	0.9914	0.998							1.0278
35	0.8795	0.9834	0.9972	0.8101	1.0716	0.911	1.0278	0.9795							1.0179
36	0.8752	0.9979	0.9842	0.797	1.0621	0.9436	1.0179	1.013							0.9942
37	0.8659	0.9738	0.9829	0.8042	1.0316	0.99	0.9942	1.034							1.0166
38	0.8446	0.9541	0.9759	0.7956	1.0212	0.9778	1.0166	1.0278	1.0193						1.0734
39	0.8437	0.9676	0.9823	0.7838	1.0099	0.9133	1.0734	1.0012	1.0193						1.0179
40	0.9845	0.9762	0.9808	0.7913	0.8045	0.922	1.0179	1.013	0.9877						0.9942
41	0.9937	0.9234	1.2591	0.7813	0.8045	0.9311	0.9942	1.034	1.0399						1.0166
42	0.9603	0.8445	1.2891	0.8348	0.7932	0.9139	1.0166	1.0278	1.0272						1.0734
43	0.9542	0.8396	1.2482	0.8217	0.7873	0.8808	1.0734	1.0012	0.9919						1.0323
44	0.9479	0.8414	1.2284	0.79	0.7967	0.8517	1.0323	1.0051	1.0202						1.1069
45	0.9427	0.835	1.2417	0.7723	0.7534	0.8468	1.1069	0.9996	1.0351						0.9843
46	0.9263	0.8166	1.1998	0.7696	0.7388	0.8437	0.9843	1.012	1.0401						0.9965
47	0.9307	0.8017	1.2025	0.7518	0.7254	0.8191	0.9965	1.0105	0.9585						0.9914
48	0.926	0.8146	1.1547	0.7351	0.7071	0.8121	0.9914	0.998	0.9664						1.0278
49	0.9048	0.821	1.1498	0.7459	0.7191	0.8165	1.0278	0.9795	0.9663						0.7705
50	0.8823	0.8222	1.1422	0.7194	0.7006	0.813	0.7705	0.7653	0.7928						0.8208
51	0.8924	0.8296	1.1295	0.7135	0.7024	0.8019	0.8208	0.7746	0.8209						0.8165
52	0.8685	0.8341	1.0772	0.7178	0.6886	0.8343	0.8165	0.7769	0.8461						0.7818
53	0.8617	0.8048	1.0562	0.6956	0.6815	0.8536	0.7818	0.7998	0.8575						0.8089
54	0.8271	0.7957	1.0503	0.704	0.653	0.8216	0.8089	0.8193	0.9294						0.8299
55	0.8235	0.8224	1.0748	0.6779	0.6564	0.8059	0.8299	0.8065	0.8919						0.8105
56	0.8136	0.829	1.0543	0.6855	0.6589	0.8256	0.8105	0.8293	0.9731						0.8108
57	0.8117	0.8259	1.0251	0.6816	0.634	0.7973	0.8108	0.8497	0.96						0.7835
58	0.8031	0.8328	1.0361	0.6635	0.6413	0.7912	0.7835	0.863	0.9932						0.7869
59	0.7792	0.8462	1.0558	0.6577	0.6406	0.7937	0.7869	0.8859	1.0438						0.8084
60	0.782	0.8378	1.0491	0.6524	0.6438	0.8144	0.8084	0.893	1.1169						0.8537
61	0.7481	0.8402	1.05	0.6535	0.6493	0.8034	0.8537	0.9253	1.1007						0.865
62	0.7388	0.8415	0.9985	0.6385	0.6243	0.8017	0.865	0.9403	1.1507						0.8735
63	0.7034	0.8656	0.9904	0.6223	0.6309	0.7833	0.8735	0.9606	1.1815						0.8825
64	0.6887	0.8578	0.9849	0.6236	0.6404	0.7902	0.8825	0.9693	1.2179						0.9043
65	0.6879	0.8547	1.0057	0.6044	0.6348	0.7735	0.9043	0.982	1.2261						0.9071
66	0.6671	0.8624	1.111	0.6155	0.6279	0.7803	0.9071	0.9843	1.1892						0.9178
67	0.6248	0.8339	1.0777	0.6065	0.612	0.7755	0.9178	1.0094	1.2309						0.94
68	0.6272	0.8298	1.091	0.6105	0.6261	0.7448	0.94	0.9899	1.2046						0.9372
69	0.6203	0.8218	1.0157	0.594	0.6139	0.7329	0.9372	0.9933	1.2404						0.9244
70	0.6119	0.8033	1.0292	0.5915	0.6088	0.7349	0.9244	0.9905	1.2422						0.9587
71	0.6033	0.8086	1.0257	0.593	0.5957	0.7381	0.9587	0.9934	1.2261						0.9675
72	0.6051	0.8198	1.0138	0.5702	0.5943	0.7233	0.9675	1.0034	1.2211						0.9538
73	0.6012	0.7991	1.0311	0.5775	0.6005	0.7172	0.9538	1.0198	1.2424						0.9794
74	0.6114	0.804	0.9485	0.5801	0.6007	0.7078	0.9794	1.0092	1.214						0.9713
75	0.5793	0.7996	1.0011	0.5785	0.5908	0.6966	0.9713	1.0199	1.2653						0.9825
76	0.5845	0.7961	0.9823	0.5848	0.6072	0.6976	0.9825	1.0194	1.2534						0.9896
77	0.5942	0.7776	1.0401	0.5696	0.601	0.6874	0.9896	1.019	1.2628						0.9806
78	0.5962	0.772	1.0227	0.5725	0.5981	0.6832	0.9806	1.0067	1.2591						0.9812
79	0.6159	0.7686	0.9952	0.5774	0.6008	0.6874	0.9812	1.0052	1.2412						0.9854
80	0.5983	0.814	0.9998	0.5821	0.5834	0.6654	0.9854	0.9901	1.23						0.9954
	0.5809		1.0204				0.9954	1.0223	1.2613						0.9905
	0.5795		0.9805				0.9905	1.021	1.2517						0.9993
	0.9565		0.9874				0.9993	1.0273	1.2513						0.9721
	0.9962		1.0132				0.9721	1.0282	1.2396						0.9767
	1.031		0.9858				0.9767	1.0301	1.2683						0.9777
	1.0342		0.9717				0.9777	1.0356	1.255						0.969
	1.0185		0.9773				0.969	1.0264	1.2528						0.9884
	0.9697		0.9605				0.9884	1.0029	1.255
	0.9176		0.9606						1.2528
	0.8857		0.966
	0.8696		0.9485
	0.8477		0.9807
	0.8251		0.9785
	0.8078		0.9694
	0.7894		0.9637
	0.7716		0.9667
	0.7461		1.0051
	0.7086		1.0018
	0.7042		0.9729
	0.7193		0.9899
	0.696		1.0175
	0.6914
	0.6746
	0.6727
	0.6555
	0.6581
	0.6389
	0.6679
	0.6441
	0.6454
	0.6461
	0.6394
	0.629
	0.6294
	0.6206
	0.6236
	0.6066
	0.5888
	0.5985
	0.5929
	0.5919
	0.586
	0.5823
	0.5838
	0.6016
	0.5965
	0.6055
	0.6079
	0.5992
	0.6079
	0.6111
	0.6163
	0.606
	0.5878
	0.589
	0.5919
	0.6001
	0.5934
	0.589
	0.5759
	0.5819
	0.575
	0.5801
	0.5631
	0.56
	0.5572
	0.5979
	0.5886
	0.5798
	0.5868
	0.5576
	0.5633
	0.5592
	0.5593
	0.5484
	0.5709
	0.5607
	0.5726
	0.5661
	0.5538
	0.5402
	0.5519
	0.5575
	0.5535
	0.5325
	0.5344
	0.5301
	0.5454
	0.5278
	0.5071
	0.5138
	0.5205
	0.515
	0.5153
	0.5155
	0.5116
	0.5111
	0.4992
	0.5005
	0.4939
	0.5003
	0.4854
	0.4837
	0.4678
	0.4788
	0.4952
	0.4951
	0.4964
	0.5052
	0.5015
	0.5032
	0.5034
	0.5047
	0.5137
	0.5218
	0.5029
	0.5268
	0.5178
	0.5051
	0.502
	0.5122
	0.5223
	0.5026
	0.5188
	0.5199
	0.5249
	0.5269
	0.5195
	0.5255
	0.5183
	0.5089
	0.5078
	0.5193
	0.5286
	0.5182
	0.5186
	0.5276
	0.5324
	0.5239
	0.5328
	0.5293
	0.5151
	0.5398
	0.5218
	0.531
	0.5449
	0.5242
	0.5303
	0.5414
	0.5225
	0.5316
	0.5325
	0.5332
	0.5255
	0.5187
	0.5248
	0.5055
	0.5184
	0.5326
	0.5382
	0.5459
	0.5428
	0.5233
	0.5406
	0.5151
	0.5003
	0.5104
	0.5227
	0.502
	0.504
	0.5174
	0.4971
	0.4959
	0.4945
	0.5167
	0.5215
	0.5214
	0.5123
	0.5141
	0.5168
	0.5267
	0.5278
	0.517
	0.5134
	0.4978
	0.5044
	0.5038
	0.5074
	0.5127
	0.5083
	0.5151
	0.5057
	0.5006
	0.515
	0.4999
	0.4961
	0.5022
	0.4903
	0.5009
	0.5075
	0.5117
	0.5218
	0.5118
	0.5188
	0.5191
	0.5176
	0.509
	0.5295
	0.5389
	0.5229
	0.5155
	0.525
	0.5314
	0.5305
	0.5364
	0.5502
	0.5355
	0.5284
	0.5349
	0.5414
	0.5581
	0.5253
	0.5219
	0.5213
	0.5233
	0.5334
	0.533
	0.5318
	0.5461
	0.5473
	0.5143
	0.5334
	0.5342
	0.5467
	0.5487
	0.5443
	0.5583
	0.545
	0.5438
	0.5549
	0.5512
	0.55
	0.5526
	0.5433
	0.538
	0.5423
	0.5432
	0.5338
	0.5335
	0.5396
	0.5228
	0.516
	0.5209
	0.5313
	0.5021
	0.4944
	0.5105
	0.5082
	0.5167
	0.5119
	0.5227
	0.5033
	0.5195
	0.5062
	0.5304
	0.5189
	0.5331
	0.5101
	0.5153
	0.5009
	0.4994
	0.527
	0.5009
	0.5136
	0.4834
	0.4939
	0.5014
	0.4839
	0.4954
	0.5003
	0.4942
	0.4919
	0.503
	0.4945
	0.488
	0.4861
	0.4841
	0.4639
	0.4831
	0.47
	0.4843
	0.4889
	0.4982
	0.496
	0.4911
	0.4863
	0.4898
	0.4983
	0.4901
	0.4891
	0.5088
	0.4917
	0.4928
	0.5065
	0.4961
	0.4954
	0.5033
	0.5148
	0.5115
	0.5127
	0.4966
	0.5013
	0.5071
	0.525
	0.5019
	0.5091
	0.5176
	0.5143
	0.5217
	0.5073
	0.5306
	0.5125
	0.4964
	0.5167
	0.5195
	0.5116
	0.5263
	0.5268
	0.5358
	0.5171
	0.5187
	0.532
	0.5264
	0.5145
	0.4972
	0.5048
	0.5031
	0.5033
	0.499
	0.504
	0.4967
	0.4937
	0.4904
	0.4885
	0.4854
	0.4912
	0.4804
	0.4808
	0.5184
	0.5029
	0.4801
	0.4708
	0.463
	0.4783
	0.4722
	0.4525
	0.4602
	0.4793
	0.485
	0.4831
	0.4827
	0.4879
	0.4833
	0.5039
	0.4865
	0.4953
	0.4831
	0.4929
	0.4982
	0.4988
	0.4868
	0.4921
	0.4987
	0.504
	0.4968
	0.5005
	0.5279
	0.5122
	0.5051
	0.5129
	0.5077
	0.5143
	0.5043
	0.503
	0.4987
	0.4877
	0.4991
	0.4931
	0.4974
	0.5177
	0.5117
	0.5185
	0.5382
	0.5352
	0.5279
	0.5156
	0.5405
	0.5113
	0.5276
	0.5333
	0.5181
	0.4884
	0.4789
	0.4834
	0.4645
	0.4797
	0.4872
	0.4967
	0.503
	0.4681
	0.4758
	0.4964
	0.5079
	0.5166
	0.5111
	0.4956
	0.5109
	0.502
	0.477
	0.4964
	0.4935
	0.4987
	0.4888
	0.4888
	0.4894
	0.4952
	0.5104
	0.4895
	0.5036
	0.5034
	0.5024
	0.5022
	0.5196
	0.5125
	0.4926
	0.5041
	0.5008
	0.5001
	0.4998
	0.5247
	0.513
	0.5163
	0.52
	0.505
	0.5075
	0.535
	0.5151
	0.5243
	0.5229
	0.5153
	0.5006
	0.5238
	0.503
	0.5243
	0.5184
	0.5048
	0.4866
	0.4949
	0.5181
	0.5167
	0.5254
	0.5077
	0.5153
	0.5118
	0.5135
	0.5004
	0.5074
	0.4978
	0.5144
	0.5141
	0.5018
	0.481
	0.4941
	0.501
	0.4865
	0.4826
	0.4954
	0.5076
	0.5093
	0.5015
	0.4861
	0.4972
	0.5049
	0.4865
	0.5079
	0.5014
	0.491
	0.484
	0.4705
	0.481
	0.4938
	0.4907
	0.4901
	0.4752
	0.4836
	0.4787
	0.4954
	0.4597
	0.4648
	0.4943
	0.4893
	0.4894
	0.4717
	0.4933
	0.4762
	0.472
	0.4827
	0.4902
	0.5069
	0.504
	0.515
	0.5203
	0.5122
	0.5188
	0.5055
	0.5055
	0.4959
	0.5085
	0.4781
	0.4974
	0.4987
	0.4781
	0.4974
	0.4987

## Sheet: Figure 2C
No Shrink DMSO	Shrink + DMSO	Azi	4AP	DCPIB	CFTR	CCCa	GSMTx4	ZVAD-FMK
0.258	36.07	29.262	-3.698	1.951	32.575	53.966	230	19.553
-7.8	21.703	77.775	-22.71	5.8819	47.303	59.45	119.8	29.018
-2.683	27.082	31.921	-17.98	-12.664	78.231	41.596	324.03	21.087
13.407	42.39	36.102	-5.783	-9.121	46.597	50.39	77.85	51.851
-1.445	44.008	55.953	-17.75	-25.28	25.446	14.411	111.69	52.486
2.63	21.906	71.082	-35.56	-21.867	160.31	11.344	109.07	27.207
0.3529	61.427	26.258		-17.96	168.77	48.087	21.957	18.29
-1.786	47.01	9.2995			28.71	56.957	33.087	63.301
0.3529	123.38	18.335			96.307	18.44	35.12	52.943
-4.919	54.89					48.746	77.236
-3.919	42.227					52.464	48.064
1.926	43.997					47.708
	90.209
	51.437
	70.733
	103.63
	86.0868
	24.8
	73.0508

## Sheet: Figure 2D
		No KD No Shrink Control	No KD Shrink Control	Kv1.1 KD No Shrink	Kv1.1 KD Shrink	Kv1.2 KD No Shrink	Kv1.2 KD Shrink	Swell 1 KD+ZVAD-FMK No Shrink	Swell 1 KD+ZVAD-FMK Shrink
11March 22		57.6	88.8	4.36	4.32	22.3	6.8	8.3	6.83
04march22		59.27	122.22	21.14	26.93	28.62	15.82	18.37	19.49
25feb22		58.35	89.1	16.24	15.15	22.13	21.26	8.37	26.9
28april22		46.03	68.44	6.2735	6.3492	5.6668	6.2138	8.18	5.9642

## Sheet: Figure 2E
Shrink Control	Kv1.1	Kv1.2	Swell 1+Zvad
40.71	5.78	7.25	-35.81
50.89	1.48	-25.29	-5.09
21.22	-14.25	-8.34	-18.41
52.77	-44.51	14.75	-31.62
82.99	-49.66	-16.99	-15.15
72.72	-41.84	-1.26	-16.67

## Sheet: Figure 2F
Cells That Extrude	Background	4AP	DCPIB	KV1.1 SiRNA	Kv1.2 SiRNA	Swell 1 SiRNA
38.5126	0.996	0	0	0	0.177809	0
42.792	0	0	0	0	0	0
46.0687	0	0	0.274273	0	0	0.274273
23.0853	0	0.351062	0.663717	0
29.9878	0.666		0.489357	0.199045
31.7685	0			0
35.8797	0			0.515996
19.0174	0.545
	0
	0
	0
	0
	0
	0
	0
	1.531
	0.95
**Cell that extrude and Background cell data used in figure 1H and S. Figure 4 F
