# Supplementary material for: Energy deficiency selects crowded live epithelial cells for extrusion
Source: Nature. 2025 Sep 10;646(8087):1187–94. doi: 10.1038/s41586-025-09514-w (PMC12571905; doi:10.1038/s41586-025-09514-w)
Supplement: Supplementary file 12 — Source Data Fig. 3 [file 41586_2025_9514_MOESM12_ESM.xlsx]

## Sheet: Figure 3B
	minutes	All traces						Background
	-7:40:00	0.865846		0.492728	1.11585	1.09534	1.25277	0.99816	0.985299	0.882538	1.02519	1.06459
	-7:30:00	0.677686		0.516879	1.13029	1.12336	1.28612	0.995102	1.00273	0.991691	1.03235	0.895204
	-7:20:00	0.85903		0.768138	1.24327	1.16746	1.24547	0.996574	1.03845	0.913765	1.05454	0.986843
	-7:10:00	0.95346		0.729401	1.08775	1.17339	0.922442	0.989336	1.05273	1.01229	1.06382	1.02746
	-7:00:00	0.913569		0.490045	1.26506	1.16147	1.27892	1.01005	1.09594	1.0638	1.0308	0.997164
	-6:50:00	0.969703		0.417105	1.24756	1.1263	1.31787	1.00427	1.0868	1.1625	0.983332	1.0546
	-6:40:00	0.934076		0.428743	1.05465	1.11208	1.24503	1.00031	1.05384	0.950786	1.03215	0.982578
	-6:30:00	0.889445		0.872905	1.24464	1.16067	1.28391	0.997589	1.00082	0.976595	1.02425	0.983449
	-6:20:00	1.28972		0.898207	1.25946	1.22498	0.865265	0.997599	1.00241	0.988461	1.07932	1.02538
	-6:10:00	1.23354		0.453493	1.22802	1.09245	1.26564	0.998607	0.989306	1.04587	0.993683	1.03072
	-6:00:00	1.18397		0.483995	1.18104	1.07869	1.32473	1.00664	0.998991	0.931226	1.00627	1.02022
	-5:50:00	1.1997		0.83018	1.01054	1.10951	1.32814	1.02518	0.973801	1.03872	1.01247	1.03849
	-5:40:00	0.850226		0.895305	0.978138	1.20649	1.23622	1.03378	0.981383	1.1537	0.981595	1.07369
	-5:30:00	0.862158		0.46179	1.00736	1.3229	1.27119	1.02665	0.987861	1.02492	0.99832	1.03205
	-5:20:00	1.19196		0.448259	0.954553	1.34243	0.953848	1.01898	0.972871	0.984928	1.03525	0.944176
	-5:10:00	1.06974		0.798312	1.17241	1.06971	1.38109	1.01153	0.992034	1.08399	1.07386	0.986729
	-5:00:00	0.999217		0.770984	1.0062	1.15496	1.31001	0.992341	1.00069	0.992544	1.05313	1.01789
	-4:50:00	1.43681		0.814472	0.943739	1.38548	1.35052	0.999141	1.01635	1.02157	1.02202	0.980444
	-4:40:00	1.16699		0.730444	0.981544	1.31953	1.31594	0.979545	1.0079	0.965715	1.10299	0.945175
	-4:30:00	1.20108	0.961084	0.812877	1.14232	1.23478	1.37361	0.974377	1.024	1.03493	0.966222	1.00554
	-4:20:00	1.35333	0.933398	0.530641	0.921559	1.45401	1.32848	0.958156	1.04304	1.04156	0.980649	1.10075
	-4:10:00	1.36665	0.966876	0.800047	1.0913	1.25992	1.27291	0.963664	1.03722	0.99367	0.948254	1.05815
	-4:00:00	1.50247	0.914898	0.551339	0.919539	1.39218	1.29913	0.965858	1.0239	1.10739	0.978696	1.07002
	-3:50:00	1.49599	1.01791	0.8737	1.08466	1.55275	1.31089	0.999069	0.994923	1.04074	1.03109	1.03606
	-3:40:00	1.84406	0.949498	0.965917	1.10928	1.57204	1.30955	1.02001	0.997826	1.0277	0.992698	1.09733
	-3:30:00	1.59329	0.990596	0.5432	0.953922	1.43927	1.25492	1.02439	1.00237	0.992278	1.01051	1.02144
	-3:20:00	1.70034	1.1271	0.994977	0.878901	1.47004	1.29887	1.02081	0.966184	1.06282	1.00712	1.08095
	-3:10:00	2.0461	0.678318	0.658109	1.03194	1.56066	1.33776	0.998945	1.02126	1.06678	1.03346	1.07253
	-3:00:00	1.70376	1.06037	0.978593	1.08616	1.44064	0.905262	0.975712	1.00303	1.04245	1.03946	1.01586
	-2:50:00	1.86369	1.11223	0.656677	0.942741	1.60867	1.30814	0.958049	1.01393	0.93656	1.04998	1.04187
	-2:40:00	1.91943	1.05744	1.10687	0.956162	1.61505	1.33995	0.935724	1.02219	0.938141	0.962286	1.0863
	-2:30:00	1.90226	0.706717	1.01282	0.837879	1.43266	1.35586	0.940344	0.974424	0.939743	0.973973	1.10077
	-2:20:00	1.97532	1.05596	0.990128	1.06504	1.63493	1.44591	0.947365	1.02199	1.02117	0.979058	1.01149
	-2:10:00	2.281	1.16731	0.750551	1.05874	1.6875	1.32846	0.977416	0.969485	0.979079	0.984592	1.01621
	-2:00:00	1.97748	1.26151	1.13963	0.931157	1.68503	1.41932	1.00151	1.02605	1.03598	1.04021	0.979132
	-1:50:00	1.93801	1.13819	1.13016	1.04659	1.6518	1.36308	1.03143	0.981344	1.0855	1.04238	0.910808
	-1:40:00	2.3039	1.25481	0.746487	0.907062	1.50968	1.38192	1.04373	1.00419	1.06963	1.01768	0.905813
	-1:30:00	1.96343	0.769381	1.25633	0.908405	1.51494	1.324	1.04082	0.993623	1.11014	0.99264	0.997397
	-1:20:00	2.37422	1.16648	0.869481	0.996565	1.54201	0.91586	1.03333	1.00752	1.03133	1.01166	1.01399
	-1:10:00	1.96631	1.16431	1.18101	0.927112	1.50422	1.26731	1.0311	1.02975	0.984252	1.01124	1.05161
	-1:00:00	2.00488	1.24808	0.854561	1.06342	1.72218	1.29547	1.03514	0.98837	0.967933	1.05586	1.04268
	-0:50:00	2.06344	1.12978	0.941434	1.09339	1.56934	1.3387	1.02642	1.00447	0.985132	1.01518	1.06095
	-0:40:00	2.00963	0.881486	1.29451	1.19918	1.53802	1.40109	1.01262	1.01836	0.972224	1.04633	1.03803
	-0:30:00	2.04145	1.33662	1.34054	1.20106	1.57742	1.43072	0.999901	1.01289	0.915511	1.00811	1.04798
	-0:20:00	2.01355	1.17796	0.879349	1.1944	1.74386	1.34277	1.03314	1.02203	0.922577	1.01136	1.0045
	-0:10:00	2.31917	1.27534	0.874858	1.26931	1.53457	1.37072	1.08336	1.04177	1.01803	1.00369	0.922912
shrink	0:00:00	2.40123	1.23935	1.22451	1.31625	1.68592	1.49448	1.06386	1.07921	1.01483	0.994631	1.00635
	0:10:00	2.05733	1.24199	1.2116	1.31839	1.54582	1.36349	1.02458	1.05696	1.14455	0.93969	1.04428
	0:20:00	2.08704	1.3195	1.21552	1.32525	1.7114	1.35725	1.03381	1.034	1.01198	1.00742	1.03334
	0:30:00	2.38709	1.1674	0.913202	1.34428	1.71174	1.42264	1.0699	1.02746	1.05191	1.04233	0.992688
	0:40:00	2.07437	1.35725	0.957478	1.57738	1.59777	1.3925	1.53149	0.990772	1.04556	1.04227	1.05518
	0:50:00	2.04207	1.28782	1.22458	1.56848	1.53703	1.32696	1.11185	0.983634	1.03798	1.03993	0.982263
	1:00:00	2.33006	1.26165	0.951408	1.46525	1.74518	1.3438	1.00487	1.01909	0.9718	0.995113	0.969273
	1:10:00	2.37664	1.3648	1.02687	1.45545	1.73708	1.49722	0.98009	0.99785	0.916312	1.00255	1.094
	1:20:00	2.34735	1.25444	0.992186	1.43327	1.61808	1.35945	0.999835	1.03147	0.981331	0.992916	1.09027
	1:30:00	2.1588	1.23243	1.31767	1.45352	1.64176	0.943234	0.975568	1.04508	0.985598	0.98661	1.02152
	1:40:00	2.39871	1.26328	1.33917	1.59996	1.53959	1.33856	0.945505	1.04924	0.881771	1.01434	1.06662
	1:50:00	2.39519	1.23437	1.36965	1.55314	1.71504	1.45287	0.939384	1.00102	0.990304	0.941304	1.04765
	2:00:00	2.05965	1.29214	1.31226	1.59017	1.70407	1.37255	0.955483	1.0303	1.05508	0.995064	1.04681
	2:10:00	2.39573	1.3118	1.25614	1.61633	1.58774	1.37109	0.960716	0.973683	1.05131	0.97076	1.0288
	2:20:00	2.47065	0.876515	1.01253	1.63652	1.67952	1.43798	1.02113	1.00294	1.2198	1.05529	0.922633
	2:30:00	2.36456	1.26177	1.34559	1.80489	1.54355	1.38383	0.990445	1.00097	1.18167	1.02551	0.936264
	2:40:00	2.41056	1.27918	1.01306	1.8886	1.5182	1.36393	0.992212	0.978195	1.01743	1.00773	0.947997
	2:50:00	2.1153	1.28055	1.01032	1.89844	1.54478	1.39507	0.951214	1.01344	1.05685	1.02006	0.921021
	3:00:00	2.10031	1.25806	1.31391	1.62019	1.44583	1.43262	0.963746	1.02056	0.95198	1.05243	1.0799
	3:10:00	2.46331	1.30695	1.04607	1.78878	1.54225	1.37549	0.951202	1.01893	0.736292	1.06881	1.17414
	3:20:00	2.13839	1.28177	0.963017	1.9008	1.53278	1.40534	0.958815	1.00836	0.894231	1.04663	1.1695
	3:30:00	2.37484	1.26057	1.02709	1.82542	1.58129	1.41003	0.980019	1.0199	0.98066	0.943141	1.01706
	3:40:00	2.38694	1.32136	0.995083	1.93314	1.5557	1.39545	0.978643	1.00255	0.849639	0.957277	1.10627
	3:50:00	2.13481	1.30959	1.10255	1.84986	1.52426	1.46626	0.982978	1.02826	1.0869	1.01741	1.09419
	4:00:00	2.36268	0.836629	1.04773	1.83497	1.53939	1.42266	1.02824	1.04015	0.936972	0.993913	1.02843
	4:10:00	2.42257	1.28649	1.08172	1.96724	1.56101	1.38203	0.989536	1.02998	1.07085	0.979584	0.995301
	4:20:00	2.37076	1.27252	1.00452	1.83701	1.53641	1.43582	1.00204	1.02928	1.05347	0.962218	0.959974
	4:30:00	2.41135	1.26506	1.01238	1.74253	1.51619	1.4714	1.02803	1.02254	1.05895	0.941998	1.02822
	4:40:00	2.37193	0.88886	1.3914	1.82483	1.5209	1.44214	1.00751	0.950596	1.08025	0.928994	1.04991
	4:50:00	2.08743	1.35657	0.961686	1.86222	1.69314	1.02791	0.99091	0.926906	1.0582	0.971043	1.10004
	5:00:00	2.1474	1.28551	1.11812	1.8763	1.64363	1.37131	1.04306	0.973475	1.00559	0.993402	1.1712
	5:10:00	2.03756	1.29084	1.07202	2.01299	1.51012	1.40291	1.06063	0.988572	1.01573	1.07725	1.00927
	5:20:00	2.43899	1.29805	1.10213	1.89447	1.4859	1.51484	1.00978	0.997157	1.04987	1.09169	0.925954
	5:30:00	2.15918	1.36956	1.3824	1.8555	1.43788	1.41944	1.00297	1.01022	1.12295	1.12508	0.860865
	5:40:00	2.14105	1.48458	1.02288	2.06701	1.43738	0.982082	1.00984	1.02756	1.08655	1.12423	0.859156
	5:50:00	2.16014	1.30633	1.07693	2.06677	1.56035	1.45317	0.983165	1.01467	1.06266	1.01501	0.90598
	6:00:00	2.40817	1.31088	1.3028	2.006	1.48481	1.49447	1.0021	1.01068	0.985134	1.01922	1.106
	6:10:00	2.36599	1.38171	1.01207	2.01536	1.50104	0.998689	0.999252	1.01306	0.835043	1.06937	1.16434
	6:20:00	2.13266	1.32821	1.35583	1.83514	1.48749	1.41154	0.996091	1.00293	0.951821	0.948033	1.02148
	6:30:00	2.07237	1.37814	1.3844	1.84492	1.47865	1.55996	1.02899	1.00122	0.812392	0.972811	1.13759
	6:40:00	2.11434	0.973213	1.06513	1.99463	1.6111	1.45698	1.03584	1.00861	0.982573	0.960645	1.26003
	6:50:00	2.57451	1.42027	1.05941	1.90355	1.65771	1.45031	1.01546	0.962631	1.18006	0.961172	1.13112
	7:00:00	2.62297	1.43337	1.10198	1.85237	1.6554	1.46421	1.00925	0.969423	0.977123	0.972054	0.784872
	7:10:00	2.17019	1.02459	1.13911	2.03564	1.38562	1.4389	0.967919	1.02744	0.968134	1.00186	1.06541
	7:20:00	2.22462	1.37016	1.16371	1.87033	1.53187	1.41548	0.963374	1.02608	1.01034	1.05602	1.04681
	7:30:00	2.55014	1.38172	1.49381	1.87559	1.61795	1.53736	0.996009	1.00035	1.02171	1.02558	0.911552
	7:40:00	2.63386	1.38237	1.09239	1.88939	1.50542	1.51032	0.993225	1.0343	0.999575	1.0387	0.926224
	7:50:00	2.21494	1.36953	1.13962	1.87419	1.6068	1.53402	0.988616	1.02116	1.02506	1.01096	0.943235
	8:00:00	2.18725	1.39418	1.13543	1.89868	1.51514	1.49739	0.991622	1.04136	1.06075	0.967966	0.97643
	8:10:00	2.51785	1.38965	1.44024	1.87034	1.49592	1.46924	1.0222	0.987892	1.01964	0.967484	0.946455
	8:20:00	2.50793	1.46799	1.1172	2.02699	1.61478	1.50804	1.0251	0.974732	1.19318	0.989097	1.15855
	8:30:00	2.55741	1.36087	1.15112	1.86126	1.47874	1.51439	0.940013	1.03345	0.802496	1.06058	1.1695
	8:40:00	2.46511	1.38422	1.46512	1.91232	1.37757	1.55987	0.861196	1.06395	0.94845	0.923405	1.12315
	8:50:00	2.54402	1.36478	1.5153	2.04898	1.43333	1.51857	0.802162	1.05115	1.01588	1.0311	1.04109
	9:00:00	2.23552	1.42597	1.10755	1.84895	1.45779	1.55036	0.740269	1.07425	0.841384	1.04545	1.06519
	9:10:00	2.48838	1.39744	1.17686	1.92457	1.45118	1.49224	0.626568	1.07634	1.08145	1.0272	0.959754
	9:20:00	2.25899	1.47018	1.17122	1.92708	1.57697	1.49807	0.83848	1.06533	1.12012	0.983532	0.938347
	9:30:00	2.51395	1.37282	1.14453	1.8816	1.45368	1.44601	0.788526	1.00203	0.968628	1.07077	1.0972
	9:40:00	2.65677	1.39868	1.39009	1.85935	1.41313	1.55609	0.725536	0.978475	0.879775	0.947247	1.03977
	9:50:00	2.19484	1.38652	1.39994	1.99195	1.60618	1.50381	0.775003	0.929562	0.946987	0.998277	1.02748
	10:00:00	2.63255	1.49469	1.09708	1.86445	1.59753	1.56284	1.00901	0.936327	1.04422	0.938311	1.00104
	10:10:00	2.25675	1.41926	1.04747	1.80477	1.55438	1.59438	1.01691	0.963157	0.93638	1.04295	1.19824
	10:20:00	2.56555	1.46588	1.16381	1.96914	1.55498	1.12383	1.02236	0.998001	1.10075	0.961541	0.827095
	10:30:00	2.21659	1.40994	1.51728	1.78099	1.37948	1.57209	1.02812	1.00021	1.08435	0.923967	1.06414
	10:40:00	2.66955	1.52033	1.13091	1.99101	1.38372	1.5999	1.04368	1.02366	1.29268	0.933942	0.940177
	10:50:00	2.54393	1.40315	1.11753	1.76322	1.51768	1.6743	1.06515	1.09268	1.23789	1.00801	1.10823
	11:00:00	2.50374	1.38492	1.51856	1.77825	1.44103	1.56991	1.04178	1.19767	0.99695	1.02505	0.908987
	11:10:00	2.24447	1.50621	1.1679	1.81895	1.37508	1.53576	1.03323	1.19485	1.1922	0.955438	0.790689
	11:20:00	2.60902	1.46707	1.16464	1.78223	1.5685	1.16157	1.04033	1.20897	0.845444	1.07487	1.09057
	11:30:00	2.60751	1.44994	1.18676	1.7789	1.40773	1.60466	1.0344	1.18856	0.91636	1.03319	0.732264
	11:40:00	2.20331	1.4149	1.51123	1.74337	1.38891	1.66093	1.01964	0.532667	1.04827	0.937249	0.835889
	11:50:00	2.70347	1.43225	1.43904	1.94059	1.41665	1.58926	1.0409	0.626697	1.20394	0.94548	0.769918
	12:00:00	2.31512	1.48175	1.1806	1.95432	1.37696	1.61741	1.03556	1.11857	1.08404	1.00544	1.04113
	12:10:00	2.59508	1.47069	1.54289	1.77033	1.4186	1.1766	1.03372	1.13846	1.11278	1.02387	1.09374
	12:20:00	2.26262	1.41755	1.53138	1.81482	1.37487	1.55961	1.04748	1.11608	1.23603	0.989395	0.905439
	12:30:00	2.32995	1.04812	1.47326	1.92499	1.51248	1.64349	1.03953	0.957744	1.14881	1.08793	1.15326
	12:40:00	2.67077	1.44127	1.20745	1.78144	1.35203	1.64023	1.02858	0.928275	0.842462	1.08113	1.11049
	12:50:00	2.7203	1.42979	1.56321	1.77771	1.39132	1.64666	1.01935	1.04299	0.694191	1.08009	1.11279
	13:00:00	2.25386	1.37404	1.16974	1.90183	1.52613	1.72778	1.0201	1.03303	0.739545	1.03225	1.24658
	13:10:00	2.2767	1.50547	1.53847	1.92559	1.3473	1.17548	1.02519	1.05039	0.863183	0.97962	1.32193
	13:20:00	2.59861	1.50717	1.54659	1.90822	1.42292	1.65748	1.05644	1.03155	1.04264	0.957838	1.20696
	13:30:00	2.60816	1.47612	1.18999	1.79093	1.42511	1.57623	1.03268	1.01859	1.02052	0.983316	1.24708
	13:40:00	2.61132	1.02235	1.15424	1.92453	1.43951	1.64613	1.03817	1.00301	1.03321	1.05101	1.12091
	13:50:00	2.27658	1.47538	1.55945	1.93611	1.38434	1.66664	1.04488	1.00595	0.820335	1.02681	1.04611
	14:00:00	2.3613	1.45101	1.13524	1.75451	1.50845	1.68113	1.04499	0.95827	1.10809	0.995266	0.678704
	14:10:00	2.60189	1.41377	1.63031	1.87735	1.39038	1.58146	1.04018	0.950318	0.98181	1.0483	1.17487
	14:20:00	2.33481	1.49133	1.46572	1.90825	1.35126	1.70542	1.02166	0.962634	1.12911	1.0423	0.959851
	14:30:00	2.411	1.38772	1.50883	1.86568	1.51126	1.61804	1.03058	1.0261	0.985858	0.96669	1.08053
	14:40:00	2.38235	1.41757	1.57018	1.87166	1.34217	1.68509	1.02012	1.10784	1.08665	0.96949	1.05912
	14:50:00	2.71195	1.42346	1.17357	1.73195	1.51628	1.71088	1.02642	1.05054	1.01657	1.0503	1.67621
	15:00:00	2.7306	1.46799	1.51594	1.70128	1.30934	1.64491	1.02861	1.13098	1.13526	0.950483	1.35607
	15:10:00	2.78599	1.49192	1.51562	1.88905	1.31132	1.23199	1.025	1.11463	1.01952	1.12217	2.15434
	15:20:00	2.72108	1.49588	1.47261	1.71574	1.33142	1.58961	0.998634	0.854296	0.950306	0.969637	2.03987
	15:30:00	2.65626	1.43357	1.26565	1.84245	1.3154	1.6443	1.02138	0.66333	0.943431	1.0142	1.50654
	15:40:00	2.43843	1.39611	1.5007	1.83115	1.30593	1.63246	1.02547	1.12084	1.29038	1.00355	0.856198
	15:50:00	2.76837	0.995834	1.17194	1.70599	1.28021	1.60051	1.04013	1.22866	1.3494	0.970659	-2.03836
	16:00:00	2.45041	1.36925	1.68677	1.81776	1.44763	1.30485	1.04324	1.29656	1.09942	1.02433	0.757335
	16:10:00	2.43326	1.38943	1.63498	1.85562	1.49936	1.63414	1.03202	1.29304	0.928428	0.991951	0.809545
	16:20:00	2.76109	1.37605	1.15861	1.83547	1.31623	1.62913	1.02513	1.3559	0.881033	1.0902	0.949481
	16:30:00	2.498	1.34	1.48551	1.82872	1.354	1.70617	1.02426	0.564599	0.867162	0.97679	1.04732
	16:40:00	2.4129	1.55981	1.55355	1.80038	1.47851	1.76304	1.02062	0.443572	0.973585	1.00926	0.953264
	16:50:00	2.49153	1.3826	1.50628	1.65895	1.3337	1.62904	0.99322	1.04834	1.16956	0.881575	1.3328
	17:00:00	2.4587	1.49509	1.55869	1.68265	1.31819	1.74229	0.95265	1.06258	0.95907	0.943249	1.39008
	17:10:00	2.58397	1.43033	1.23586	1.60356	1.44945	1.636	0.948789	0.875215	1.05357	1.07229	1.36306
	17:20:00	2.52379	1.40135	1.20408	1.81745	1.47233	1.61148	0.957171	0.9641	0.829997	1.05114	1.2113
	17:30:00	2.56352	1.32446	1.57821	1.67398	1.42922	1.78521	0.960233	0.980976	1.17186	0.961464	1.2719
	17:40:00	2.4908	1.46655	1.46686	1.66105	1.33734	1.64447	1.13315	0.972639	1.00042	0.963117	1.31502
	17:50:00	2.49877	1.49661	1.17147	1.67333	1.43524	1.68277	1.14584	0.960186	1.04576	0.992427	0.842035
	18:00:00	2.88012	1.44453	1.17278	1.79396	1.43238	1.64892	1.0478	0.943192	0.849337	0.979306	0.853408
	18:10:00	2.44406	1.43542	1.47742	1.77397	1.2881	1.7472	1.0223	1.0057	1.02244	0.995792	1.93464
	18:20:00	2.60837	1.40043	1.31345	1.64117	1.42318	1.69927	1.03706	0.930289	0.91199	1.13613	0.999921
	18:30:00	2.57441	1.45692	1.50205	1.61037	1.47963	1.64708	1.02361	0.952458	0.892581	1.01864	1.14837
	18:40:00	2.56945	1.44696	1.60309	1.62284	1.42345	1.65224	1.00407	0.99473	1.04187	1.01	1.88898
	18:50:00	2.88018	1.44204	1.57866	1.83846	1.44071	1.19937	1.01758	0.964019	1.14338	0.969305	3.20155
	19:00:00	2.532	0.968654	1.52941	1.85901	1.3238	1.71816	1.00653	0.967466	1.11539	1.03903	4.20966
	19:10:00	2.57801	1.38602	1.19313	1.61995	1.29996	1.71175	1.00168	0.952313	0.871284	1.0061	-5.74488
	19:20:00	2.83339	1.47091	1.50913	1.62039	1.46517		1.00857	0.979264	1.22806	0.922235	0.988949
	19:30:00	2.51668	1.02442	1.20096	1.79551	1.29818		1.01281	1.01542	1.07045	0.958382	1.51493
	19:40:00	2.88203	0.975837	1.21132	1.83274	1.42177		0.997612	1.00991	1.31077	0.949731	0.115316
	19:50:00	2.89707	1.48403	1.49539	1.60157	1.42092		0.984339	1.03382	1.21723	0.974269	-0.258463
	20:00:00	2.57972	1.51415	1.18707	1.58596	1.30144		1.00432	1.01481	1.13871	1.01517	0.681289
	20:10:00	2.57933	1.54625	1.52299	1.75566	1.38887		1.00227	0.989814	0.639977	1.12169	1.11703
	20:20:00	2.6086	1.4699	1.13792	1.75061	1.43595		1.00184	0.95235	0.913122	1.08888	1.12062
	20:30:00	2.64069	0.998548	1.14976	1.75757	1.4199		1.01429	1.05485	0.874635	0.896538	0.698955
	20:40:00	2.6392	1.0771	1.53277	1.69916	1.42078		1.02727	1.08295	0.76388	1.04274	0.970365
	20:50:00	2.98051	1.56135	1.52578	1.75195	1.42256		1.03894	1.05986	0.967059	0.994027	1.13919
	21:00:00	2.55246	1.50162	1.49413	1.5886	1.25561		1.04678	1.05968	0.841728	1.05581	1.2615
	21:10:00	2.60359	1.44393	1.2058	1.69697	1.27222		1.04138	0.993893	0.698274	0.939441	1.22635
	21:20:00	2.60217	1.46693	1.48136	1.57541	1.20358		1.01443	0.914813	1.53994	1.04797	0.970666
	21:30:00	2.89226	1.56628	1.17067	1.69867	1.39284		1.01718	0.965778	1.22688	1.02215	1.34812
	21:40:00	2.5653	1.49291	1.1733	1.74351	1.25809		1.00291	1.00905	0.92315	1.09532	0.784675
	21:50:00	2.5966	1.51197	1.21804	1.52056	1.23954		0.999379	0.980989	1.08562	1.12267	1.06077
	22:00:00	2.90579	1.48721	1.20812	1.71424	1.24503		0.982637	0.988812	1.08434	1.03055	0.987111
	22:10:00	2.94694	1.48095	1.5105	1.5403	1.38101		1.04642	1.02751	0.513562	1.00391	1.1507
	22:20:00	2.53755	1.4846	1.17629	1.67933	1.3477		0.998614	0.986993	0.995645	1.05687	1.11756
	22:30:00	2.65112	1.56592	1.18434	1.47917	1.21437		0.985717	1.00223	1.06152	1.00025	0.850752
	22:40:00	2.62438	1.49762	1.21431	1.69973	1.19457		1.01385	0.984238	0.871398	1.03822	0.870882
	22:50:00	2.60395	1.06994	1.55072	1.63701	1.19382		1.03083	0.970168	1.11588	0.971808	1.05843
	23:00:00	2.86281	1.57376	1.50143	1.6012	1.39027		0.992938	0.973053	1.18196	1.01743	0.960005
	23:10:00	2.88237	1.06878	1.46988	1.47716	1.40213		0.996736	1.02443	0.875005	1.06451	1.06491
	23:20:00	2.56551	1.48422	1.15795	1.64831	1.19242		0.997751	0.990616	0.957195	0.968199	0.893174
	23:30:00	2.52942	1.52119	1.16343	1.63565	1.21068		0.982715	0.984527	0.773282	0.970623	1.07879
	23:40:00	2.62068	1.48346	1.52753	1.42164	1.37332		1.0232	1.01104	1.02719	0.957109	1.06858
	23:50:00	2.97751	1.54443	1.49159	1.6612	1.40704		1.09277	0.996321	1.08959	0.932489	0.995499
	24:00:00	2.57096	1.50783	1.48053	1.45761	1.20403		1.05193	0.992372	1.03965	0.917527	0.963303
	24:10:00	2.57083	1.61488	1.10741	1.61618	1.20213		1.03931	0.979402	0.924804	0.917066	0.847505
	24:20:00	2.96492	1.51794	1.52466	1.41093	1.35511		1.02231	0.981134	0.873802	0.967684	0.921708
	24:30:00	2.61526	1.5066	1.45174	1.43536	1.35776		0.98436	0.97299	1.24622	0.955289	1.07322
	24:40:00	2.60877	1.62259	1.48288	1.62486	1.35229		0.993457	0.977884	1.01774	0.987208	0.96427
	24:50:00	2.63538	1.09832	1.08335	1.6318	1.29441		1.00421	0.998747	1.11406	0.897816	1.04129
	25:00:00	2.94272	1.5245	1.42544	1.40509	1.32806		1.00453	1.00197	1.14575	0.978191	1.09366
	25:10:00	2.89686	1.09941	1.49682	1.39384	1.18892		0.993647	1.03302	0.933455	1.02691	1.05484
	25:20:00	2.62828	1.53489	1.45804	1.54599	1.29834		1.10797	0.990087	0.639855	1.09007	1.03475
	25:30:00	2.9836	1.5939	1.10362	1.52413	1.18352		1.00379	1.02467	0.82767	1.08222	0.978985
	25:40:00	2.994	1.06199	1.14722	1.52734	1.28733		0.995169	0.997349	0.93859	0.982145	1.01668
	25:50:00	2.90729	1.58183	1.15746	1.35498	1.35524		1.03453	0.9997	1.02685	1.01008	1.12724
	26:00:00	2.62874	1.52894	1.19086	1.3821	1.12999		1.1491	1.04249	1.1466	1.03189	1.10365
	26:10:00	2.97976	1.10049	1.46686	1.51011	1.31186		1.03505	1.01981	1.02033	1.02082	0.856928
	26:20:00	2.62341	1.61771	1.0672	1.33783	1.13881		1.02782	1.00534	0.886765	1.02124	1.05125
	26:30:00	2.9809	1.55861	1.1133	1.38171	1.27609		1.01948	1.01383	1.08721	1.00474	1.03871
	26:40:00	2.99464	1.55424	1.52441	1.34917	1.09777		1.03265	0.972267	0.814518	0.947082	1.19038
	26:50:00	2.63168	1.56503	1.06409	1.51502	1.32381		1.03272	0.983363	1.138	0.941729	1.15073
	27:00:00	2.61056	1.17566	1.4478	1.51564	1.2401		1.00951	0.952933	1.19504	0.996623	0.91461
	27:10:00	3.00915	1.55477	1.48668	1.5258	1.2069		1.01627	0.937368	1.06392	1.03144	0.917717
	27:20:00	2.61478	1.57341	0.993931	1.49348	1.10699		0.998934	0.974085	0.89974	1.10269	0.921875
	27:30:00	3.09591	1.59429	1.43791	1.44826	1.25755		1.0186	1.02296	0.887157	1.04912	1.07007
	27:40:00	2.94363	1.56912	1.35876	1.31639	1.25318		1.00941	1.0026	1.16086	0.996386	1.06399
	27:50:00	2.96019	1.58803	1.30005	1.47813	1.04513		1.03283	1.01508	0.824312	1.08044	1.04733
	28:00:00	3.03711	1.57698	0.996127	1.31189	1.27063		1.03784	1.04364	0.82936	1.00094	1.14127
	28:10:00	2.64947	1.59355	1.31144	1.2932	1.08207		1.04588	1.02005	0.937868	0.929398	1.07386
	28:20:00	2.99844	1.60747	1.08556	1.45685	1.20279		1.03834	0.939349	1.02411	1.03014	1.05897
	28:30:00	3.02587	1.60321	1.04849	1.30811	1.04309		1.01533	0.978557	0.931468	0.938575	1.09862
	28:40:00	2.97175	1.73772	1.37501	1.26473	1.06871		1.0337	1.00001	0.955052	0.996351	0.990753
	28:50:00	2.74746	1.61667	1.32753	1.28092	1.24068		1.03149	1.01472	1.13094	1.0147	0.865357
	29:00:00	2.98101	1.16348	1.37308	1.25761	1.24154		1.03123	1.01274	0.974743	1.00096	1.06594
	29:10:00	1.29422	1.71261	0.920252	1.32484	1.0422		1.02622	0.981626	1.01957	1.09194	1.33398
	29:20:00	1.35409	1.66415	1.31501	1.28497	1.03612		1.07456	1.01221	1.02829	0.999079	1.11332
	29:30:00	0.950662	1.71921	1.30182	1.28793	1.16494		1.026	1.03309	0.977959	1.03725	1.3996
	29:40:00	1.25425	1.5985	1.36615	1.24121	1.15363		1.04641	1.02719	0.991519	0.995474	1.38378
	29:50:00	1.25113	1.68778	1.33206	1.24054	1.1671		1.01279	1.03222	0.952401	0.934411	3.3248
	30:00:00	0.955983	1.60844	1.28262	1.43687	0.992874		1.02078	1.02805	0.978015	1.08354	8.05053
	30:10:00	1.25113	1.21667	1.2891	1.21725	1.018		1.02352	1.01058	1.08191	0.959513	19.4716
	30:20:00	0.886669	1.68157	1.29354	1.31215	1.13328		1.05456	0.99807	0.909229	0.989546	-378.98
	30:30:00	0.915407	1.21774	1.31854	1.27026	0.986944		1.05337	0.996255	0.825774	0.978103	93.4625
	30:40:00	0.895547	1.59799	0.964467	1.27709	1.02975		1.04205	1.01949	0.83428	1.00185	-16.69
	30:50:00	1.02049	1.66874	0.900205	1.426	1.00598		1.01951	1.03381	0.855906	1.06431	51.9722
	31:00:00	1.35102	1.75867	1.39729	1.23855	1.19389		1.02154	1.04445	1.14671	0.970582	-0.785412
	31:10:00	1.26666	1.24809	1.28531	1.27245	1.16075		1.00538	0.999623	1.31892	1.04928	0.86829
	31:20:00	1.29553	1.66493	1.28599	1.38415	1.17966		1.00903	1.01826	1.06566	0.987735	1.67553
			1.70538	1.29068	1.21852	1.14831		1.05154	1.09112	1.0423	1.03304	2.17229
			1.7094	1.27691	1.39283	1.10739		1.04452	1.16603	1.11656	1.02051	1.81024
			1.70374	1.2618	1.39424	1.00086		1.04396	1.21843	1.21546	0.995168	0.765533
			1.71559	1.2814	1.23568	1.15886		1.06212	1.22061	0.966124	0.949193	2.83939
			1.23483	1.32975	1.21708	0.991058		1.07818	1.21984	1.03645	0.921856	2.1305
			1.66545	1.30343	1.24005	0.980215		1.03935	0.757431	0.88244	0.999099	-2.8872
			1.66543	1.28454	1.2494	1.14314		0.989305	0.680761	0.940654	0.965487	1.38271
			1.66893	1.40919	1.24725	0.992549		0.947807	0.986748	0.866193	1.0542	-1.04725
			1.69091	1.2821	1.41055	0.937773		0.895889	0.985692	1.07031	1.04133	0.721719
			1.78733	1.39164	1.18974	0.965465		0.921303	0.983163	1.08787	0.986715	1.20446
			1.78998	1.27627	1.18551	0.973273		1.00996	1.0022	0.934333	1.02988	1.14498
			1.81584	1.29792	1.17917	1.02944		1.10543	1.0051	0.999375	1.07354	1.12363
			1.76079	1.28844	1.34464	0.992008		1.07804	1.03108	0.965364	0.993754	1.58291
			1.74529	1.24365	1.19393	0.990599		1.09744	1.00968	1.16271	0.977042	2.14172
			1.69245	1.29422	1.18565	0.955035		1.11623	0.99853	1.07999	1.012	1.96334
			1.76606	1.35409	1.30419	0.97168		1.11851	1.01614	0.921317	0.977884	0.888235
			1.78396	0.950662		1.12456		1.10274	0.980063	0.781916	1.03187	2.12368
			1.85865	1.25425		0.923796		1.03117	0.945079	1.08441	0.975611	0.684634
			1.77833	1.25113		1.00315		1.07977	0.983436	0.98255	1.10922	-0.636718
			1.72864	0.955983		0.981134		1.00024	1.01754	0.847168	1.00136	-1.62406
			1.69729	1.25113		0.962961		1.0564	1.00549	1.09664	0.967939	-0.965517
			1.76116	0.886669		1.11253		1.012	0.988064	1.00635	0.987618	-0.449635
			1.82008	0.915407		0.938891		1.02854	0.993453	1.12295	1.01705	0.630185
			1.71282	0.895547		0.947629		1.03125	1.00506	1.06882	1.02612	1.08666
			1.80412	1.02049		1.085		1.0326	0.967387	1.1063	0.936015	-0.0679058
			1.76641	1.35102		0.908445		0.991855	1.04121	0.970014	1.05374	0.40807
			1.77819	1.26666		1.06996		0.964939	1.0329	0.93495	1.03861	0.591307
			1.8002			1.08042		1.01589	1.01394	1.04978	1.01158	0.415742
			1.73695					0.971502	1.03058	0.930535	1.04189	0.93309
			1.77091					0.982916	1.02157	0.937139	0.988806	1.11185
			1.72189					0.992487	1.03822	0.764051	1.01072	1.02513
			1.84882					1.02586	1.00011	0.699664	0.992114	1.58034
			1.74189					1.01825	1.03241	1.13114	1.06554	0.230777
			1.34307					1.01685	1.00556	0.971732	0.989665	1.59386
			1.775					1.02311	1.0334	1.12742	1.04084	1.95398
			1.76876					0.994943	1.01934	0.938094	0.994137	3.47467
			1.76428					0.980876	1.02561	0.824293	1.01814	0.493937
			1.78531					0.99966	0.998649	0.998714	0.958943	0.0236672
			1.73491					1.00692	0.98229	1.0312	0.891188	0.775333
			1.78906					0.985618	0.993407	1.22268	0.997441	-0.204144
			1.76736					1.17193	1.00951	0.940128	0.997074	0.403187
			1.791					1.08653	1.06101	1.07376	0.993344	0.6382
			1.79198					1.03346	1.03025	0.909114	0.98248	0.395012
			1.80992					0.990027	0.9866	1.05121	0.985138	1.21721
			1.7551					1.00246	1.00993	1.0606	0.939796	1.42887
			1.86396					1.09674	1.02923	0.852229	1.09167	1.1376
			1.93024					1.05168	0.964028	0.895364	1.00595	1.46078
			1.82106					1.08247	1.00926	1.04511	1.00078	1.81546
			1.86017					1.11729	0.940338	0.991346	1.08751	1.31043
			1.75632					1.09443	1.00112	0.996869	1.01976	0.477329
			1.74137					1.07584	1.03262	1.0621	1.0142	0.454841
			1.86683					1.02005	0.993702	1.16394	1.1516	0.566691
			1.80963					0.969277	0.971461	1.10158	1.02036	0.923048
			1.88681					0.967252	0.977254	0.888079	1.07982	1.0091
			1.80439					1.01197	0.962882	0.962605	0.953113	1.15607
			1.79313					0.969571	0.998451	0.902582	0.946715	1.41402
			1.8779					1.02475	1.04024	0.932148	1.01937	1.91024
			1.82476					0.991264	1.02766	0.871732	0.938754	2.66448
			1.82168					1.10512	1.02988	0.972251	1.00527	0.33164
			2.01164					0.967357	1.0228	1.04908	0.972249	0.338341
			1.80694					0.943543	0.962687	1.00144	0.988385	0.932412
			1.84813					0.979624	0.88771	0.982337	1.01466	0.792363
			1.89714					0.988158	1.0038	0.99343	1.01185	0.647479
			1.89168					0.983313	1.01912	1.09588	1.0737	0.804592
			1.44005					1.00783	0.959563	1.11146	1.03519	0.521927
			1.79678					1.02391	1.00966	0.971767	0.909465	1.01524
			1.82769					0.976015	1.0092	1.03323	0.859882	0.818658
			1.84082					1.00783	0.989402	1.03039	1.04162	1.33912
			1.77807					1.07551	0.995497	0.851457	1.06912	1.04694
			1.37017					1.06479	1.00339	0.970004	1.02504	1.0158
			1.99719					1.02482	1.02224	1.03786	1.03712	0.932201
			1.94758					1.20156	1.04791	1.09593	0.971067	0.985989
			1.79507					0.898054	1.01862	0.881165	0.979911	1.3338
			1.80135					0.885353	1.01609	0.973117	0.990881	1.09702
			1.82904					1.02157	1.04828	0.981815	0.959629	1.10088
			1.87279					0.978451	1.0322	1.02098	1.08817	1.00025
			1.81848					1.02809	1.04946	1.04016	1.0292	1.09934
			1.45021					1.03311	1.04939	1.0318	1.0391	1.64624
			1.86626					1.20441	1.01624	1.10796	0.961415	1.52208
			1.91818					1.23047	0.978693	1.04162	1.21605	1.67433
			1.84058					1.12067	0.958275	1.00733	1.30847	1.60839
			1.86257					0.941602	1.02719	1.17001	1.23981	2.01121
			1.3653					1.00616	1.0056	0.830632	1.27748	0.188366
			1.80799					0.953609	1.01776	0.908659	1.30099	0.220741
								0.959318	0.989021	0.984224	1.26515	2.0905
								0.899007	1.00067	1.00375	-0.458118	1.60177
								1.01264	0.999406	0.997787	0.852749	0.688663
								1.06126	0.978852	0.967313	0.982475	0.738573
								1.02794	0.932896	1.24783	0.963137	0.467019
								1.11066	0.986909	0.832891	1.06229	1.83073
								1.10249	0.987656	0.987681	1.05329	1.83328
								1.09378	1.01481	0.983566	1.07627	2.87136
								1.07172	0.993992	1.11499	1.03398	0.317784
								1.12281	1.0211	0.916983	1.04472	0.135009
								1.04591	0.990185	0.875491	1.00099	1.52016
								0.997322	1.01424	0.962941	0.855293	0.637125
								0.863205	0.992107	1.06004	0.992807	1.33945
								1.15233	1.00692	1.09975	0.973842	1.26339
								0.886877	0.973693	0.94737	1.02263	0.0314355
								0.946299	1.04212	0.992554	0.905864	0.690444
								0.94308	0.980351	1.16486	1.09796	1.36496
								1.0081	1.05244	0.903826	0.940173	0.159119
								1.10921	1.08681	0.854758	0.978182	0.890112
								1.23613	1.0367	1.02924	0.941137	0.835526
								1.18478	1.00826	0.82756	1.00146	1.90174
								1.19696	1.021	0.998643	0.955666	1.91459
								1.07739	1.05594	0.894528	0.994934	0.822713
								0.952496	0.981608	1.054	1.00166	0.178532
								0.849717	0.987519	0.766409	0.99039	0.72209
								0.739592	0.988713	1.09772	0.958575	0.711716
								0.829248	0.969652	1.00911	0.991317	0.558359
								0.906425	0.99066	0.980006	1.05402	0.818644
								0.897449	1.00386	1.03	1.05005	1.075
								0.982569	1.00382	1.28158	1.05533	1.11512
								1.02889	0.978398	1.12425	0.964028	1.0532
								0.928211	0.960713	0.872399	1.02465	1.78207
								0.971088	0.99157	0.974128	0.997208	0.890939
								1.00181	1.01536	1.13835	0.999264	1.1254
								0.951071	1.03531	0.987464	0.970025	0.799009
								1.0161	1.05841	1.1608	1.13316	2.66777
								1.15106	1.03048	0.98349	1.04591	3.93788
								1.20372	1.02214	0.972178	1.00612	1.47014
								1.28507	1.00713	0.953242	0.997965	2.36561
								1.01463	0.97633	1.18693	1.13393	4.43308
								0.906599	0.970431	0.962338	1.15566	-2.89445
								0.892994	1.00452	0.985421	0.582131	2.80718
								0.822756	1.00323	1.09153	1.07369	-0.673556
								0.98735	1.04908	1.13376	1.18301	-0.432016
								1.02896	1.07795	0.860003	1.10727	0.722649
								1.01832	1.0272	0.753901	0.994353	0.464819
								0.891733	0.993781	0.897707	1.09461	-0.0928633
								0.9957	0.956815	0.778067	0.776698	0.0669961
								1.04233	0.924561	0.861458	0.834829	0.465088
								1.13431	0.967974	1.34144	1.03351	0.342304
								1.16964	0.955619	1.06949	0.936799	0.629371
								1.07459	0.935795	1.08246	0.875935	1.48798
								1.09713	0.984669	1.19864	0.934403	1.26333
								0.952139	1.00682	1.17199	0.906342	1.17637
								0.960357	1.01946	1.2723	0.89994	2.22659
								0.982295	0.984907	1.31031	0.810264	5.31393
								0.945672	0.980427	1.25773	0.888216	1015.15
								1.00711	1.00474	0.971716	1.05179	-5.10572
								1.03194	0.979974	1.20165	1.09239	24.2036
								1.06507	1.00836	0.776749	1.16333	-5.09249
								1.02529	0.986297	0.680809	1.11159	-2.21831
								1.08249	0.99077	0.901145	1.16721	-0.586599
								1.03453	1.03475	0.506098	1.11498	-0.586077
								1.01866	1.04531	0.879997	0.945117	0.90202
								1.11502	1.04194	0.96741	0.980086	1.26828
								1.21458	1.04469	0.918554	1.04978	0.779073
								1.14428	0.997083	0.963572	1.06086	1.29416
								1.17333	0.968616	1.11661	0.976095	1.22787
								1.03156	1.00782	1.03914	0.999344	0.266326
								0.945781	1.02323	1.08121	0.947482	0.153625
								0.876615	0.893771	1.01608	1.03951	1.14491
								0.979378	1.05137	0.861966	1.00965	0.470543
								1.09414	1.02937	1.05133	0.947755	0.520907
								1.07265	0.985133	1.03774	1.03636	1.02128
								1.0194	0.971805	0.961259	1.04401	0.639891
								0.840823	0.974429	1.1184	0.914856	1.03953
								1.03488	0.964605	1.11895	0.893736	1.90984
								1.02365	1.02366	0.898028	1.03114	1.40351
								1.02525	1.03058	0.925176	0.962149	2.11018
								0.985944	0.972763	0.958101	0.98894	1.63384
								1.07547	1.01817	0.964118	0.960932	1.87222
								0.984132	1.02805	0.907003	1.06291	0.949607
								1.10373	1.02816	1.08585	0.992881	1.1639
								1.12883	0.988801	0.939868	0.965355	1.85265
								1.00001	1.00856	0.996628	1.01392	3.63397
								0.979558	0.959991	0.919091	0.96482	4.73865
								1.0511	1.01107	1.04228	1.06579	98.806
								0.960258	1.02049	1.0575	0.989733	0.317788
								1.02635	1.02839	1.20265	0.945742	-0.40938
								1.04459	0.996159	1.03382	0.918173	-0.802776
								0.990983	1.0032	1.13416	0.994736	-0.51156
								0.953219	1.04429	1.03673	0.985123	0.989282
								1.0792	1.02243	0.807792	0.925035	-0.609348
								0.803534	0.995005	0.897133	1.03946	0.779262
								0.938685	0.988647	0.834704	1.07668	1.09024
								1.02002	1.03071	1.10004	1.04123	0.336984
								1.06748	0.940205	1.12883	1.00275	1.0069
								1.04934	0.985237	0.978051	1.06333	2.48168
								1.1423	1.02917	1.03397	1.04465	2.51325
								0.910269	1.01705	1.01697	0.976491	0.600856
								1.11922	1.0343	0.934049	1.05776	0.021659
								0.989143	1.03033	0.986869	0.960622	0.27114
								0.903302	0.925058	1.00043	0.995093	0.145976
								1.14636	0.897964	0.933996	1.00675	0.943009
								1.23704	1.00276	0.951256	0.944842	0.858372
								1.18687	0.9655	1.04664	1.00273	0.242472
								0.979305	1.03678	1.09516	0.957738	0.91519
								0.981237	1.01803	1.42594	0.987652	0.681892
								0.913158	1.0224	1.10226	1.03437	0.992116
								0.75359	0.968966	0.937435	1.01238	1.02429
								0.838735	1.01806	0.944692	0.938059	0.881985
								0.931199	1.00386	1.05602	0.997153	1.29604
								1.1591	1.02216	0.896323	0.991064	0.479459
								1.68211	1.0026	0.94443	1.01547	1.39115
								1.7832	1.01262	0.828492	1.04263	0.733633
								1.73375	0.964182	1.01149	1.00716	0.920215
								1.36698	0.974335	0.894703	1.01091	1.42963
								0.728928	0.982704	0.982565	1.02049	1.53285
								0.511982	1.0399	1.0492	0.996667	2.55842
								0.646203	1.02248	1.08249	0.996993	4.04917
								0.67067	1.00749	1.10608	0.996135	2.28825
								0.839443	0.992288	1.1026	0.957828	0.580061
								1.07217	1.04309	0.90117	1.0028	-0.446176
								1.27964	0.978072	1.06615	0.993218	0.586782
								1.46425	1.02326	1.0352	1.01707	0.53696
								1.5824	0.999054	0.795846	0.955458	0.62079
								1.19342	1.03008	0.922176	0.998672	2.58852
								1.20015	1.01123	1.03318	1.09657	-0.211428
								1.046	1.04968	1.1734	1.05412	0.979368
								0.78494	1.02357	1.00483	0.87811	2.00248
								0.85514	1.01356	1.0458	1.02761	1.82021
								1.31511	0.937081	0.866134	1.09355	0.721956
								1.34321	1.00138	0.871276	0.96621	-0.0173009
								1.19061	0.995552	0.845442	0.98949	1.29947
								1.26494	1.02207	1.00135	0.991671	0.378504
								1.52822	1.00855	0.969797	0.986637	0.314048
								1.34821	1.03574	0.999213	1.03584	0.961906
								1.29353	0.994621	1.17844	0.992744	0.346405
								1.64666	0.997453	1.08716	0.982464	1.51547
								0.767465	0.994515	1.01607	1.02942	0.506199
								2.35099	0.982138	1.12862	0.985967	0.666798
								1.95197	0.969892	1.09435	0.989362	0.889774
								2.80263	1.00751	0.905837	1.01649	1.92441
								0.883697	0.983253	0.983066	0.960846	0.849235
								0.479646	1.03795	0.90594	0.976994	1.29617
								-0.708278	1.05711	0.859128	1.00249	0.843061
								0.501738	1.07068	1.03729	0.957443	1.50795
								0.695539	0.992902	1.03614	1.04049	0.992121
								2.27944	1.01593	1.07983	0.944634	0.157606
								11.6756	1.02571	1.10623	1.05743	0.126492
								-2.00806	1.03091	1.13829	1.04072	0.563797
								0.778375	1.00565	1.00261	1.01278	1.13143
								-0.229661	1.02486	0.844774	0.964152	0.730899
								0.864791	0.986523	0.859677	0.95092	0.941973
								4.76032	1.09015	0.921638	0.952302	0.730835
								-86.1288	1.09397	1.01773	1.03279	1.41548
								-28.9274	1.00318	1.25362	0.992248	0.582987
								-14.5546	0.999503	1.08489	1.02645	1.13835
								-1.06223	0.929284	0.932778	1.03779	1.80117
								-0.545736	0.950956	1.01773	0.972664	2.30781
								-0.550192	0.928039	1.06422	1.04453	1.63699
								0.700225	1.01107	0.835685	1.00726	1.55838
								1.05664	0.982838	1.08578	1.01368	0.885598
								1.16162	0.923887	0.998773	1.05324	2.88158
								0.699151	1.05021	1.06878	1.00513	1.34807
								0.225763	1.02899	1.07916	0.970194	-0.494279
								0.741124	0.990972	1.06947	0.946674	0.474929
								0.601903	0.975794	1.17969	1.03164	0.580005
								0.621628	1.03202	0.916144	0.993331	2.83789
								0.799113	0.993384	0.864932	1.014	0.152273
								1.04246	1.02437	0.951813	0.857492	1.02345
								1.16807	0.961333	0.879993	1.0982	-0.239705
								1.3373	0.998708	1.29241	0.965291	-0.34235
								1.473	1.03131	1.1414	0.913589	0.60926
								1.89014	1.00809	1.01658	1.01368	0.178357
								1.01849	1.00372	0.991976	1.02543	0.603826
								1.03309	0.996319	0.947179	1.08761	1.49945
								0.947995	1.00504	0.831127	1.02479	0.972686
								0.4391	0.946977	0.784716	0.994405	0.504564
								0.561883	0.954827	0.916291	0.963561	0.79364
								0.859157	1.01936	1.09803	1.00038	1.22814
								0.910242	0.984916	0.908724	1.00123	1.14611
								0.773398	1.03205	1.06457	1.0241	0.376791
								0.832258	0.999213	1.08815	0.999608	0.889553
								0.974481	0.977093	0.959909	0.987929	1.01832
								1.00506	0.971634	1.11845	1.05999	1.02995
								1.07935	0.923433	0.950323	0.993783	0.768422
								0.812725	0.993225	0.910968	0.947596	1.16536
								1.06889	1.00576	1.30793	0.989676	1.30488
								0.778903	1.00399	1.08932	0.929063	1.24909
								1.10114	1.05571	1.0056	0.918082	1.17317
								0.766843	1.0478	1.00557	1.02969	0.567676
								0.923959	1.04415	1.00765	0.92373	1.56053
								0.919653	1.00439	1.02952	1.04498	2.08286
								0.842147	1.03681	0.836737	0.974837	1.43858
								1.01152	1.05293	0.842283	1.00624	1.8551
								1.01423	1.02341	0.909841	1.02234	1.34701
								1.1196	1.0176	1.07872	1.06414	0.838017
								1.00813	1.0271	1.08681	1.08525	0.414952
								1.04536	1.00126	0.979946	1.02796	0.79319
								0.862097	1.01504	1.19697	1.0154	1.04964
								0.92154	1.00822	0.979356	0.968514	0.655687
								0.833713	1.00847	0.958213	0.993342	0.548465
								0.886172	1.02985	1.10514	0.932748	1.38667
								0.998426	1.01664	0.920168	0.994348	0.726301
								0.845044	1.01665	0.859252	1.03789	1.43273
								1.00457	0.950358	1.08517	1.01829	0.860928
								1.00551	0.994449	0.980141	0.954784	1.07987
								1.07109	1.04137	0.972098	1.01095	-0.168835
								0.871249	0.959532	1.21417	1.07541	0.947582
								0.980861	0.925426	0.895356	0.942456	0.604729
								0.951642	1.00738	0.912349	0.955286	0.997696
								0.985956	1.02855	1.04719	1.02761	0.580653
								1.11332	1.02525	0.955995	0.988545	1.23152
								0.950684	0.961235	0.836093	1.01702	1.28761
								0.94287	1.01495	0.94716	1.03804	1.5771
								0.956012	0.982151	0.945948	1.07498	1.2531
								0.922964	0.942072	1.07931	1.00877	1.86442
								0.966216	1.03395	1.13105	1.00206	2.92259
								1.00338	1.03945	1.01331	0.97706	2.94105
								1.09428	1.08885	1.15707	0.954075	1.73156
								0.949036	1.02021	1.07597	1.01502	1.76818
								1.0202	1.02424	1.00166	1.05707	0.97646
								0.848246	0.975627	0.908245	1.01104	0.386839
								0.968249	1.0181	1.12659	1.0008	-0.300624
								0.895735	1.01567	1.01424	0.894785	0.95931
								0.967335	0.956233	0.74437	1.03117	1.32679
								0.817779	0.928684	0.93419	0.935519	-0.0007974
								0.906018	1.04394	0.904814	0.990448	0.435075
								0.889447	1.02447	1.01709	1.09646	0.29308
								0.91893	1.02821	1.15646	1.00711	0.704545
								1.03999	0.955954	1.14465	0.974995	0.53193
								0.977893	1.05755	0.804092	0.93921	0.724947
								1.02332	0.985899	0.965342	1.01347	1.02402
								1.03329	0.98219	0.908507	0.892161	1.15382
								1.02242	1.10937	1.07362	0.944056	0.927159
								0.883452	1.0675	0.92179	1.02961	0.70264
								1.0237	1.06758	1.07714	0.945399	1.37742
								0.991881	1.0058	0.949102	1.10006	1.16276
								1.0165	1.05071	1.08817	1.04421	1.2035
								0.994032	1.00548	1.05312	0.981144	0.653258
								0.986424	0.922044	1.08173	1.08518	1.0225
								0.848575	1.01848	1.03526	1.06365	2.38815
								0.907863	1.0173	1.08879	1.04275	1.10629
								0.88832	0.982211	0.756563	0.966329	0.765228
								0.980823	1.00553	0.96057	0.904246	3.26942
								0.987604	0.987352	0.77709	1.03186	1.65939
								1.02753	1.02696	1.21993	0.980416	-0.0159025
								0.949194	1.32364	0.874594	0.941791	3.57437
								1.02722	1.42731	1.16846	0.924328	5.89358
								0.90301	1.73565	1.11213	1.05267	3.40878
								1.07883	2.14099	0.887358	1.03533	-0.113407
								0.977368	2.72422	1.1621	0.958825	-0.484206
								0.994803	-0.562073	0.982532	1.00498	-0.392131
								1.12629	1.22511	0.97945	0.993753	-0.13151
								1.07784	2.75117	1.30346	0.986956	0.233867
								1.03295	-23.2617	0.788501	0.959328	0.66231
								1.03945	-1.80557	0.983379	0.944285	0.65468
								1.05084	-0.325012	0.95279	1.02002	1.2987
								1.00639	0.50323	1.03051	1.05585	1.29778
								0.868243	0.736784	0.936064	1.01922	3.06138
								0.937664	1.64846	0.864224	0.970904	1.32895
								1.05095	2.10244	0.984477	1.05777	0.950663
								1.07657	0.0725408	1.13776	1.08527	0.595954
								0.910213	1.09858	0.963746	0.98885	0.35187
								0.934151	0.434466	0.973557	0.974943	1.20674
								0.976594	1.80977	1.05743	1.03475	0.963362
								0.996987	1.03453	0.950116	0.994618	1.6336
								0.875097	0.395951	0.958039	0.894515	3.19875
								0.932877	1.42923	1.06064	1.02649	5.73234
								1.02181	0.515282	0.917807	0.994705	-118.032
								0.930609	1.31468	1.00035	0.915085	3.74394
								0.97503	2.45096	1.11044	0.986944	77.499
								1.03942	3.45989	1.35528	0.929354	-2.48592
								1.05533	2.17814	0.787977	1.05093	-1.05354
								0.983114	2.77319	0.813874	1.02666	1.68415
								1.00843	-2.8875	1.12781	1.12516	-2.42594
								1.00025	0.0552294	1.03	0.958662	0.815491
								0.999685	0.159906	1.23673	0.951415	3.61016
								1.00618	1.193	0.805535	0.997212	12.5282
								0.909036	1.35233	0.829248	1.00252	-3.42567
								0.910373	1.00975	0.84548	0.965893	2.82126
								0.928529	0.739419	0.843899	0.935325	-2.54271
								0.849703	0.4937	1.09797	1.00961	-0.171844
								0.963272	0.28085	1.04989	1.05314	1.3007
								0.954626	0.750031	0.9722	0.983802	0.677791
								0.982454	1.58243	1.13822	1.04112	1.42241
								0.983869	1.31579	1.14498	1.08337
								1.03473	1.45989	0.918626	0.981236
								0.997253	0.485188	0.807042	1.11333
								1.10006	0.507489	0.9165	1.0719
								1.00851	0.609315	0.892082	1.00405
								0.962877	0.751937	0.977083	0.931076
								1.06489	0.86471	0.903713	1.03451
								1.02498	0.696415	1.0863	0.999946
								1.06436	0.939354	1.04417	0.994658
								1.01858	1.45976	0.940483	1.09239
								0.916155	1.81506	1.00225	0.984938
								0.939064	0.825163	0.955838	0.895541
								0.918948	1.43111	1.01788	0.997883
								0.948571	1.22066	1.08905	0.94762
								1.00238	1.61165	1.05413	0.940286
								0.98742		1.07506	0.944742
										0.870653	1.02595
										0.98183

## Sheet: Figure 3C
Extrusion	Maintained
CONTROL	CONTROL	KV1.1/2	ENAC
27.6509	0.721327	11.4818	1.6635
24.8915	0.456725	8.1646	0.852031
19.6996	0.150421	9.18153	1.19261
16.5717	0.135245

## Sheet: Figure 3E
	hypertonic
	Control NT _	ENaC a_	ENaC B_	ENaC y_
220926	360.698	-33.735	-8.016	-4.741
220929	445.99	-9.576	-1.185	-4.846
220916	76.848	-10.802	-4.776	-5.745

## Sheet: Figure 3F
	isotonic				hypertonic
	NT	ENaC α	ENaC β	ENaC γ	NT	ENaC A	ENaC B	ENaC γ
90522	18.2	5.18	1.47	2.44	35.9876	8.97432	10.4365	4.98766
92922	24.3587	7.75382	12.6446	13.969	56.3053	9.25926	15.3395	14.4357
92622	21.143	2.91484	4.11077	3.19421	30.3754	2.01491	1.43974	3.35923

## Sheet: Figure 3H
control		Amiloride
CNTRL	CRWD	CNTRL	CRWD
14.9402	33.3016	8.55432	7.21501
9.31373	29.5276	7.89344	3.06748
8.88012	31	9.77517	3.7594
11.7611	35.4868	5.64972	3.49345
13.4395	43.5	6.07193	1.69996
17.3661	36.5805	3.54453
15.1157	38.8046
	30.6166
