# Supplementary material for: Energy deficiency selects crowded live epithelial cells for extrusion
Source: Nature. 2025 Sep 10;646(8087):1187–94. doi: 10.1038/s41586-025-09514-w (PMC12571905; doi:10.1038/s41586-025-09514-w)
Supplement: Supplementary file 13 — Source Data Fig. 4 [file 41586_2025_9514_MOESM13_ESM.xlsx]

## Sheet: Figure 4B
	Background DIBAC										Extrusion DiBAC										Background ATP										Extrusion ATP
-10	0.985917	0.96457	0.977058	0.994496	0.998207	0.955609	0.963101	0.963101	0.979042	0.942171	1.00075	1.00201	1.0333	0.906394		1.0128	1.00703	1.01333	1.01125		1.03423	1.01873	1.04223	1.00413	1.00346	0.990153	1.02461	1.01035	0.996074	0.999616	0.930659	0.998702	0.985658	1.00102	0.987428	0.988938	1.00319	0.986414	1.00307	0.930659
-9	0.979995	0.983023	0.97965	0.994012	0.99607	0.97145	0.974003	0.974003	0.983882	0.95893	1.00107	1.00561	1.03356	0.909489		1.00721	1.00508	1.01423	1.01621		1.01472	1.00756	1.03554	0.99502	0.999333	0.98777	1.01815	1.01073	1.00036	0.999576	0.931518	0.996622	0.987427	1.0018	0.986702	0.992225	1.00654	0.983874	0.99872	0.931518
-8	0.994752	1.0046	0.995757	0.990935	0.99489	0.981211	0.984003	0.984003	0.984206	0.977829	1.00616	1.01306	1.03659	0.912021		1.00795	0.999158	1.02394	1.01269		1.01211	1.0097	1.02051	0.986625	1.00301	0.987498	1.01543	1.00656	1.00216	1.00052	0.932049	0.995391	0.984649	0.998074	0.968985	0.992273	0.99325	0.98995	1.01805	0.932049
-7	1.01086	1.00666	1.00351	0.995637	0.998609	0.983879	0.992768	0.992768	1.0029	0.977356	1.01006	1.01142	1.03693	0.933006		1.01397	1.00765	1.01875	1.01813		1.01294	1.00431	1.01201	1.01158	1.01003	0.982431	1.00979	0.995095	1.01496	0.99437	0.93574	0.994298	0.991379	0.992044	0.967458	0.998061	1.01099	0.988251	1.01317	0.93574
-6	0.995085	0.98754	1.01207	1.00034	1.00168	0.99602	0.997185	0.997185	1.00215	0.991529	1.0231	1.00911	1.03856	0.979591		1.01348	1.01622	1.02713	1.02224		0.999176	1.00573	1.01636	1.01394	1.00642	0.987737	1.00805	1.00024	1.01814	1.00023	0.928956	0.988616	0.992337	0.981164	0.965915	1.0017	1.00971	0.987318	1.01935	0.928956
-5	1.01051	1.00819	1.0073	1.00057	0.999651	0.999784	0.997408	0.997408	1.00237	0.996532	1.0566	1.00453	1.0429	1.09682		1.01922	1.014	1.02728	1.0147		1.00094	1.0044	1.00903	1.00646	0.997405	1.01635	1.00539	0.996336	1.00341	1.00046	0.92936	0.982864	0.99464	0.983268	0.972449	1.00001	1.00089	0.985799	1.0041	0.92936
-4	1.00707	1.00154	1.00567	1.00051	0.99964	1.00044	0.997008	0.997008	1.0164	1.01566	1.0703	1.01432	1.0413	1.16907		1.01591	1.00747	1.0244	1.01286		0.992341	0.999989	1.00565	1.0009	0.986436	1.01378	1.00372	0.995979	1.01356	1.00559	0.927395	0.985275	0.992468	0.982274	0.971875	0.998478	1.00663	0.987071	1.01649	0.927395
-3	0.996649	1.00076	1.00247	0.99793	0.995579	0.997583	0.992731	0.992731	1.02166	1.00836	1.08978	1.01322	1.04056	1.14671		1.01523	1.00379	1.02342	1.01932		0.996886	0.994754	0.998299	0.999806	0.99521	1.01216	0.999823	0.989919	1.01116	1.00825	0.922272	0.987651	0.994604	0.986117	0.962386	0.998119	0.998462	0.979466	1.0162	0.922272
-2	1.00144	1.01295	1.00632	1.00152	0.999654	1.00079	0.995631	0.995631	1.0142	1.0128	1.07199	1.03135	1.03657	1.16272		1.02186	1.00739	1.02154	1.02087		0.993355	0.990409	0.999092	0.999918	1.00591	1.01266	1.00442	1.00468	1.00327	1.00816	0.921197	0.989499	0.987014	0.983268	0.977743	1.00442	0.987509	0.968954	1.01154	0.921197
-1	0.990971	0.99938	1.00964	1.00331	1.00376	1.00751	0.999842	0.999842	1.01715	1.0103	1.04144	1.14849	1.04341	1.17626		1.01751	1.00725	1.06959	1.02184		0.995394	0.998613	0.991836	0.994103	1.00248	1.01014	0.999855	0.998607	1.00203	0.999472	0.919529	0.989727	0.98693	0.982274	0.978421	0.990414	0.974987	0.935855	1.01027	0.919529
0	1.00764	1.01325	1.00768	1.00682	1.00093	1.00217	1.00008	1.00008	1.00811	0.999665	1.02669	1.20359	1.08532	1.22617		1.17504	1.12739	1.12637	1.09021		0.996265	1.00387	0.992424	0.995509	1.00578	1.01036	1.00062	0.997654	0.9923	0.989473	0.92029	0.989047	0.983072	0.978333	0.948325	0.977725	0.973193	0.916622	0.977768	0.92029
1	1.01263	1.00377	1.00344	1.00572	1.00218	1.00605	1.00768	1.00768	1.01047	1.01575	1.03894	1.21029	1.09703	1.23227		1.28126	1.18746	1.15027	1.1482		0.993691	0.994097	0.980562	0.999984	0.987941	1.00428	0.995187	1.00028	1.0027	1.00732	0.924609	0.988644	0.974044	0.969936	0.949462	0.976693	0.971471	0.938802	0.944117	0.924609
2	1.0031	1.00647	0.997182	1.00407	1.00214	1.00468	1.00835	1.00835	0.989816	1.00481	1.03347	1.18901	1.08666	1.22465		1.35087	1.33626	1.15778	1.22318		0.992739	0.991132	0.98219	1.00439	0.989402	1.00391	0.999247	1.00397	0.991443	1.00348	0.927293	0.986583	0.974628	0.973779	0.960958	0.977466	0.960349	0.952237	0.929063	0.927293
3	0.997512	0.996755	0.993769	0.999769	0.995948	1.00252	0.999228	0.999228	0.985655	1.00212	1.02793	1.1764	1.07963	1.23435		1.44559	1.4216	1.16405	1.27331		0.986651	0.991808	0.977726	0.999892	1.0001	0.995477	0.994735	1.00211	0.991224	1.0068	0.923527	0.981189	0.976248	0.96798	0.955206	0.979865	0.981089	0.959328	0.924677	0.923527
4	1.00587	1.00209	0.996755	1.00215	1.00178	1.00344	1.00229	1.00229	0.976774	0.991444	1.00728	1.15885	1.06916	1.24075		1.51643	1.44647	1.16087	1.32432		0.994273	0.994284	0.979932	0.992995	1.00635	0.997362	0.999015	1.0008	0.972848	0.988885	0.926846	0.977295	0.973809	0.980754	0.973791	0.984955	0.979494	0.963052	0.922086	0.926846
5	0.991869	1.00845	1.00174	1.0022	1.0004	1.00227	1.00303	1.00303	0.976669	0.99369	1.04621	1.14468	1.06374	1.23793		1.55378	1.47099	1.16647	1.34753		0.994344	0.993724	0.983599	0.993555	0.999354	0.997659	1.00088	1.00368	0.979641	0.984101	0.921811	0.967511	0.971865	0.979946	0.970614	1.00299	1.00832	0.977997	0.911508	0.921811
6	0.985184	1.00723	0.993947	1.00149	1.00032	1.00513	1.00197	1.00197	0.988519	1.00018	1.00948	1.1434	1.07147	1.23992		1.5907	1.49316	1.16472	1.37526		0.989949	0.99688	0.97302	1.00118	1.00138	0.990288	0.994508	1.00362	1.00471	1.0037	0.917968	0.976837	0.973291	0.980303	0.968121	0.999468	1.01181	0.980486	0.920197	0.917968
7	0.962505	0.979135	0.994347	1.00034	1.00283	1.00653	1.00287	1.00287	0.996147	1.00198	1.0923	1.14719	1.06742	1.24875		1.61497	1.50883	1.158	1.40026		0.977276	0.980835	0.967798	0.998451	1.00246	0.990153	0.990425	0.997811	1.00568	0.995212	0.913202	0.975406	0.971749	0.987826	0.962121	1.00497	1.02968	0.984786	0.913308	0.913202
8	0.977472	0.982707	0.993123	1.00206	0.999215	1.00277	1.00193	1.00193	0.991019	1.00425	1.37649	1.16568	1.07483	1.24697		1.62508	1.52465	1.16957	1.40979		0.987068	0.987412	0.969464	0.997765	1.00366	0.98777	0.999809	1.00267	0.995322	1.00077	0.858664	0.978574	0.974544	0.995572	0.963339	1.00394	1.0259	0.980157	0.926246	0.858664
9	0.996947	0.993114	0.995695	1.00286	0.997844	1.003	1.00086	1.00086	0.991862	1.00078	1.62667	1.18593	1.08412	1.24895		1.6238	1.51056	1.16993	1.40276		0.986003	0.989399	0.961657	0.991723	0.997988	0.987498	0.994533	1.00128	0.995135	0.994033	0.784242	0.977191	0.970873	0.990717	0.970271	1.01783	1.02983	0.986634	0.933913	0.784242
10	0.997104	0.992647	0.993652	1.00286	0.999569	1.00063	1.00274	1.00274	0.993283	1.00551	1.63028	1.19812	1.09553	1.26586		1.66176	1.54312	1.19693	1.38459		0.996733	0.988524	0.960163	0.994014	0.996008	0.982431	0.987495	0.997108	1.00068	0.996191	0.771304	0.969751	0.972286	0.996168	0.972271	1.0185	1.02281	0.982564	0.927508	0.771304
11	0.995838	1.0124	0.997724	1.00771	1.0021	1.00078	1.00326	1.00326	0.998741	1.00499	1.69474	1.22195	1.12177	1.26752		1.67605	1.54341	1.24996	1.38319		0.99404	0.988541	0.964522	0.995871	0.996413	0.987737	0.993854	0.995605	0.98766	0.997256	0.777605	0.979676	0.970443	1.00796	0.980613	1.03032	1.0322	0.978861	0.946412	0.777605
12	0.99085	0.98589	0.996639	1.00496	1.00719	1.0061	1.01119	1.01119	0.987971	1.00691	1.74985	1.22012	1.16002	1.26479		1.70105	1.56012	1.27608	1.39126		0.990044	0.982779	0.956414	0.993405	0.992838	0.99032	0.988821	0.990985	0.985328	0.990082	0.784938	0.976484	0.969628	1.01051	0.991202	1.03635	1.03189	0.999117	0.935429	0.784938
13	0.987824	0.986769	0.996257	1.00272	1.0099	1.00561	1.01259	1.01259	0.996973	1.0073	1.81781	1.23487	1.18687	1.2603		1.69933	1.56247	1.27618	1.39153		0.989236	0.989081	0.96104	0.996642	0.987582	0.992296	0.98646	0.996205	0.99191	0.988603	0.789306	0.974191	0.973814	1.0127	0.992797	1.03883	1.05235	0.989446	0.942857	0.789306
14	0.976158	1.00338	0.993951	1.00205	1.01014	1.00871	1.01546	1.01546	0.989765	1.00768	1.58796	1.25519	1.1847	1.26744		1.70333	1.57166	1.29034	1.37214		0.985258	0.98928	0.955576	0.998491	0.983804	0.990071	0.987361	0.996944	0.987074	0.998206	0.794715	0.971685	0.972077	1.0195	1.01743	1.04413	1.0559	0.98161	0.942166	0.794715
15	0.993894	1.02057	1.00313	1.0079	1.02238	1.02045	1.02427	1.02427	1.00095	1.01521	1.88865	1.25935	1.20055	1.26382		1.70568	1.56132	1.2898	1.38503		0.985216	0.998294	0.961534	0.998338	0.981721	0.991432	0.992704	0.994275	0.983719	0.99403	0.799743	0.976899	0.970102	1.02232	1.02657	1.04298	1.04089	0.985389	0.937536	0.799743
16	1.00291	1.00936	0.997168	1.00133	1.01431	1.01507	1.01819	1.01819	0.993191	1.01249	1.65615	1.25718	1.21016	1.26061		1.71252	1.56322	1.29561	1.37594		0.991727	0.985539	0.957351	0.997277	0.991345	0.991265	0.99135	0.994302	0.981788	0.99658	0.811918	0.97555	0.973941	1.01998	1.03324	1.04201	1.03746	0.993035	0.936676	0.811918
17	1.01389	0.99943	1.0071	1.01156	1.02081	1.02096	1.01847	1.01847	0.991742	1.01975	1.96127	1.26696	1.2106	1.26626		1.70445	1.56794	1.29225	1.37835		0.994751	0.991401	0.956784	0.994746	0.984241	0.988914	0.991945	0.993066	0.98535	0.997682	0.808488	0.980216	0.973054	1.0278	1.03573	1.04602	1.04926	0.988236	0.9303	0.808488
18	1.00436	0.997152	1.00302	1.01321	1.01524	1.0143	1.01385	1.01385	0.990358	1.01941	1.98013	1.2702	1.21528	1.24852		1.71245	1.56038	1.29417	1.37385		0.98501	0.988456	0.954489	0.995811	0.975922	0.991462	0.984505	0.990859	0.984131	1.00091	0.818524	0.975905	0.971941	1.0138	0.955206	1.04237	1.05163	0.999314	0.93331	0.818524
19	1.02528	1.02749	1.00655	1.01463	1.01133	1.01223	1.01265	1.01265	0.988439	1.01818	2.00584	1.2658	1.2167	1.24269		1.71751	1.57465	1.30826	1.36765		0.99782	0.993053	0.956487	0.989404	0.98184	0.986387	0.989729	0.990532	0.981897	0.994306	0.828121	0.97905	0.973619	1.01399	0.973791	1.05156	1.06752	0.993676	0.92821	0.828121
20	1.01912	1.01965	1.00567	1.0136	1.01632	1.01398	1.01106	1.01106	1.00486	1.0185	2.04345	1.27605	1.21646	1.25408		1.71513	1.57318	1.31186	1.37696		0.986452	0.984028	0.954278	0.983322	0.981481	0.988336	0.98557	0.988572	0.986359	0.986039	0.837177	0.980902	0.973197	1.02199	0.970614	1.04454	1.06645	0.995321	0.930229	0.837177
21	1.01133	1.01071	1.00835	1.01591	1.01467	1.01283	1.01279	1.01279	1.01384	1.02281	2.04075	1.26252	1.22545	1.24314		1.71397	1.5949	1.3116	1.37958		0.993877	0.987165	0.957189	0.99136	0.976286	0.989813	0.988948	0.991386	0.997098	0.98971	0.834356	0.979171	0.971288	1.01755	0.968121	1.03647	1.08429	0.999	0.934773	0.834356
22	1.01149	1.00151	1.00985	1.01169	1.01251	1.00992	1.0059	1.0059	1.0045	1.02127	2.04239	1.25964	1.2348	1.23838		1.7041	1.5972	1.31707	1.38575		0.991283	0.989612	0.959517	0.986449	0.97814	0.990616	0.997416	0.991272	0.986307	0.98847	0.840085	0.976042	0.97867	1.01888	0.962121	1.05141	1.07692	1.02345	0.935865	0.840085
23	1.00861	0.99606	1.00738	1.01599	1.00911	1.00814	1.01032	1.01032	1.00967	1.02208	2.02565	1.2688	1.23462	1.24867		1.70807	1.59564	1.35617	1.37923		0.99623	0.987594	0.956376	0.992325	0.974128	0.988368	0.988225	0.990513	0.989893	0.997705	0.848305	0.975096	0.983787	1.012	0.963339	1.04481	1.11425	1.04764	0.931745	0.848305
24	1.0058	0.994912	1.00693	1.01527	1.01079	1.01016	1.01378	1.01378	1.00869	1.03064	2.01335	1.27213	1.23688	1.24787		1.69917	1.62553	1.34388	1.39373		0.997005	0.990234	0.957171	0.99309	0.978767	0.984887	0.98934	0.986815	0.988757	0.999229	0.8553	0.977441	0.981956	1.01409	0.970271	1.03931	1.12726	1.06238	0.941793	0.8553
25	1.01319	0.998429	1.00632	1.01465	1.01244	1.00757	1.01019	1.01019	1.01977	1.02556	1.70605	1.27213	1.24245	1.23383		1.68716	1.63943	1.33123	1.38824		0.984422	0.979013	0.95913	0.995823	0.982157	0.988195	0.991089	0.981883	1.00418	0.991688	0.860782	0.979885	0.98084	1.00838	0.955206	1.03037	1.14796	1.05769	0.947582	0.860782
26	1.00366	0.993537	1.00549	1.01332	1.01053	1.00679	1.01036	1.01036	1.01858	1.02488	1.99235	1.27676	1.24751	1.23693		1.68219	1.65157	1.33246	1.38542		0.993791	0.980399	0.950739	0.988739	0.977052	0.98447	0.995925	0.982994	0.999176	0.992986	0.86346	0.979328	0.987117	1.01075	0.973791	1.04329	1.17836	1.05552	0.948804	0.86346
27																					0.991261	0.977391	0.944785	0.983411	0.97551	0.982532	0.991641	0.974111	0.994343	0.993951
28																					0.981337	0.985154	0.951768	0.987928	0.981203	0.989379	0.9886	0.974105	1.0003	1.00034
29																					0.995369	0.992586	0.951262	0.982996	0.98162	0.989093	0.99289	0.977057	1.00739	0.999881
30																					0.992366	0.986927	0.951955	0.979414	0.979227	0.986932	0.98307	0.969198	0.998759	0.994286
31																					0.991789	0.978339	0.954255	0.985395	0.983744	0.986118	0.990111	0.973536	0.993101	0.998721
32																					0.991932	0.982135	0.952203	0.981689	0.971397	0.986949	0.985376	0.965859	1.00375	0.994216
33																					0.997853	0.988478	0.951566	0.984108	0.977153	0.988418	0.98187	0.968004	1.00187	0.998213
34																					0.989256	0.977531	0.950909	0.994982	0.968469	0.987523	0.986413	0.965457	1.01579	1.00655
35																					0.997485	0.973732	0.96406	0.995132	0.97945	0.98873	0.989504	0.978813	1.00754	1.00176
36																					1.00193	0.979322	0.956405	0.995516	0.979061	0.988182	0.980527	0.974138	1.00207	0.99902
37																					0.993235	0.97991	0.953417	0.9912	0.972735	0.986894	0.984721	0.968747	0.997769	0.997283
38																					0.994796	0.969103	0.951142	0.991824	0.970813	0.98787	0.988054	0.968329	0.995581	0.995151
39																					1.00079	0.972741	0.952264	0.993772	0.97105	0.989303	0.982793	0.974997	1.00352	1.00287
40																					0.996566	0.979521	0.94764	0.982937	0.971929	0.983873	0.979327	0.972369	0.996673	0.990712
41																					0.997161	0.98294	0.951931	0.983185	0.979725	0.986072	0.980257	0.977728	0.99888	0.994556
42																					0.98948	0.975236	0.948952	0.97813	0.971592	0.98711	0.977231	0.979841	0.995507	0.993934
43																					0.993371	0.977821	0.949917	0.978791	0.978427	0.987965	0.979838	0.978122	1.00102	0.996109
44																					0.9948	0.973167	0.945801	0.987104	0.973723	0.984738	0.98402	0.975133	0.995965	0.99998
45																					0.99128	0.980635	0.950746	0.973144	0.976302	0.97376	0.956241	0.976134	0.991683	0.987459
46																					0.990535	0.973402	0.948183	0.980952	0.977233	0.987356	0.966123	0.978634	0.992194	0.993934
47																					0.991086	0.978401	0.946954	0.981078	0.968603	0.983581	0.961539	0.981054	0.98813	0.996966
48																					0.986055	0.978519	0.945379	0.979851	0.973966	0.970871	0.957669	0.982292	0.989313	0.990185
49																					0.994175	0.983057	0.94949	0.986128	0.977014	0.978358	0.960992	0.990662	0.997161	0.991973
50																					0.989739	0.985435	0.944846	0.984781	0.97944	0.981897	0.959521	0.985614	0.991161	0.990398
51																					0.987267	0.981566	0.945664	0.983912	0.973795	0.980401	0.954469	0.98373	0.989845	0.992055
52																					0.98471	0.977547	0.949492	0.983825	0.979591	0.9805	0.956314	0.983624	0.993883	0.990941
53																					0.990613	0.976161	0.947569	0.983339	0.97212	0.978931	0.956256	0.979955	0.997245	0.988469
54																					0.987857	0.982582	0.946294	0.980548	0.966856	0.996041	0.950642	0.978463	0.995203	0.990666
55																					0.990625	0.974773	0.947172	0.978908	0.965701	0.994984	0.950663	0.984031	0.989484	0.987905
56																					0.986824	0.986685	0.946473	0.978852	0.969183	0.994859	0.951357	0.984163	0.996987	0.993128
57																					0.985169	0.974712	0.945675	0.978146	0.970651	0.992412	0.961578	0.984504	0.990396	0.985829
58																					0.987631	0.979338	0.944089	0.983798	0.966809	0.994721	0.9629	0.987765	0.984501	0.988784
59																					0.989829	0.990223	0.944061	0.981113	0.971227	0.999648	0.96108	0.986046	0.985034	0.990007
60																					0.991247	0.985848	0.941729	0.977248	0.967613	0.966225	0.956173	0.982195	0.976351	0.997747
61																					0.985979	0.98947	0.939079	0.974505	0.963284	0.995239	0.954582	0.984331	0.974475	0.988717
62																					0.992589	0.980718	0.936921	0.978496	0.966308	0.999051	0.956044	0.986241	0.96209	0.993426
63																					0.995379	0.989051	0.938293	0.98581	0.971762	0.989501	0.960625	0.990411	0.964713	0.99704
64																					0.999027	0.985094	0.939928	0.975763	0.975594	0.994131	0.94909	0.989103	0.962897	0.994602
65																					1.00031	0.981485	0.940077	0.979399	0.977376	0.99878	0.952309	0.988963	0.969154	0.998966

## Sheet: Figure 4C
Control	Oligomyosin A
8.40336	22.2552
8.44476	21.0685
16.3205	29.2969

## Sheet: Figure 4D
CONTROL	Oligo A
32.9075	64.3008
25.641	86.0289
26.4568	67.8375
23.5749	71.8659

## Sheet: Figure 4E
CONTROL	ATP inhibitor
32.7869	63.8298
54.5455	122.807
25.641	90.9091
50	121.622
** control data used in Figure 1N

## Sheet: Figure 4 G
CNTRL	CRWD	Oligo	Oligo A crd
14.9402	33.3016	27.912	40.6067
9.31373	29.5276	20.5263	34.8653
8.88012	31	23.2313	43.2813
11.7611	35.4868
13.4395	43.5
17.3661	36.5805
15.1157	38.8046
	30.6166
