# Supplementary material for: Energy deficiency selects crowded live epithelial cells for extrusion
Source: Nature. 2025 Sep 10;646(8087):1187–94. doi: 10.1038/s41586-025-09514-w (PMC12571905; doi:10.1038/s41586-025-09514-w)
Supplement: Supplementary file 14 — Source Data Extended Data Fig. 1 [file 41586_2025_9514_MOESM14_ESM.xlsx]

## Sheet:  1C
		mass (pg)		deltat (min)
frame	time (min)	extrusion	division	2
-30	-60	185.339	276.836
-29	-58	190.915	288.976
-28	-56	197.916	275.545
-27	-54	180.727	286.257
-26	-52	193.483	286.418
-25	-50	191.636	275.582
-24	-48	201.962	268.132
-23	-46	206.025	275.583
-22	-44	210.507	294.205
-21	-42	187.744	289.737
-20	-40	189.784	255.003
-19	-38	208.684	258.698
-18	-36	189.201	292.341
-17	-34	193.037	270.486
-16	-32	196.149	253.65
-15	-30	202.2	273.711
-14	-28	193.884	260.326
-13	-26	195.821	303.651
-12	-24	205.303	294.252
-11	-22	218.944	239.477
-10	-20	217.997	259.752
-9	-18	223.511	269.243
-8	-16	244.642	252.711
-7	-14	273.594	278.348
-6	-12	296.007	270.444
-5	-10	305.894	289.963
-4	-8	334.948	308.84
-3	-6	347.104	296.915
-2	-4	335.244	309.583
-1	-2	317.432	331.612
0	0	243.003	325.213

## Sheet:  1E
Time [h:m:s]	#13 (MCHERRY)
14:12:37	430.21
14:13:37	431.91
14:14:36	431.43
14:15:36	422.72
14:16:37	426.13
14:17:37	420.68
14:18:37	424.98
14:19:37	423.33
14:20:37	431.54
14:21:37	422.38
14:22:36	404.38
14:23:37	386.22
14:24:37	388.14
14:25:37	397.25
14:26:37	402.39
14:27:37	404.84
14:28:37	412.36
14:29:37	418.79
14:30:37	421.55
14:31:37	420.52
14:32:37	424.25
14:33:37	425.47
14:34:37	422.55
14:35:37	424.66
14:36:37	431.22
14:37:37	415.73
14:38:37	415.57
14:39:37	419.07
14:40:37	415.31
14:41:37	415.98
14:42:37	420.51
14:43:37	422.89
14:44:37	402.01
14:45:37	389.76
14:46:37	378.88
14:47:37	365.87
14:48:37	402.457
14:49:37	420.75
14:50:37	424.409
14:51:37	446.361
14:52:37	439.24
14:53:37	475.631
14:54:37	493.925
14:55:37	508.559
14:56:37	515.877
14:57:37	519.535
14:58:37	537.829
14:59:37	548.439
15:00:37	550.21
15:01:37	526.43
15:02:37	496.89
15:03:37	486.89
