# Supplementary material for: Energy deficiency selects crowded live epithelial cells for extrusion
Source: Nature. 2025 Sep 10;646(8087):1187–94. doi: 10.1038/s41586-025-09514-w (PMC12571905; doi:10.1038/s41586-025-09514-w)
Supplement: Supplementary file 15 — Source Data Extended Data Fig. 2 [file 41586_2025_9514_MOESM15_ESM.xlsx]

## Sheet: S. Figure 2B
Live	Apoptotic
76	3.2
52	6.3
72	6.8
68	9.5
78	3.2
77.27	4.92

## Sheet: 2C
CONTROL	zVAD-FMK	DCPIB	DCPIB+zVAD-fmk
27.9	9.355	22.4	3.3
21.7	22.97	41.9	4.1
35.37	18.762	26.2	2.3

## Sheet:  2D
Frame	No Shrink Control									20% Hypertonic Control
	NOV22,2021		Nov24							NOV22,2021		Nov24
1	1.0455	1.038							1.0206
2	1.0206	1.0609							1.033
3	1.033	0.9462							1.0361
4	1.0361	1.0021							1.0503
5	1.0503	0.9427							1.022
6	1.022	1.0035							1.0584
7	1.0584	0.9639							1.055
8	1.055	0.9696							1.0293
9	1.0293	0.7824							0.9947
10	0.9947	0.6815							1.0132
11	1.0132	0.7264							0.9725
12	0.9725	0.6721							0.9687
13	0.9687	0.7051							0.9863
14	0.9863	0.7405							0.9945
15	0.9945	0.7448							0.9981
16	0.9981	0.708							0.9614
17	0.9614	0.7371							0.9858
18	0.9858	0.7329							0.9382
19	0.9382	0.6202							0.9593
20	0.9593	0.6531							0.9546
21	0.9546	0.7293							0.9319
22	0.9319	0.7433							0.9447
23	0.9447	0.7617							0.9436
24	0.9436	0.8098							0.9211			1.0713						0.9893
25	0.9211	0.751	0.8591						0.9662	0.9893	1.0238	1.0713						0.9976
26	0.9662	0.7745	0.8616						0.9308	0.9976	1.0205	1.0057						1.0041
27	0.9308	0.7735	0.8593						0.9351	1.0041	1.0385	1.0106						0.9944
28	0.9351	0.8171	0.8838						0.9032	0.9944	1.0143	1.0177						1.0024
29	0.9032	0.9342	0.8805						0.9405	1.0024	1.0182	0.9895						1.0092
30	0.9405	0.9961	0.8985						0.9134	1.0092	1.0148	1.0452						1.0094
31	0.9134	0.9211	0.879						0.9313	1.0094	1.0021	1.0031						0.9999
32	0.9313	0.9197	0.9075						0.9297	0.9999	0.9724	1.0572						1.0026
33	0.9297	0.8766	0.904						0.9346	1.0026	0.9648	1.003						1.0067
34	0.9346	0.973	0.9041						0.9315	1.0067	0.9543	1.0002						1.0017
35	0.9315	0.9284	0.9263	0.9843					0.9341	1.0017	0.9595	1.0395						0.994
36	0.9341	0.9165	0.906	0.9956					0.9593	0.994	0.9343	1.0571						1.0074
37	0.9593	0.9159	0.9283	0.9793					0.9504	1.0074	0.9224	1.0096						1.0049
38	0.9504	1.0913	0.9343	1.0383					0.9338	1.0049	0.9185	1.0331						1.0064
39	0.9338	1.1075	0.956	1.0583					0.9337	1.0064	0.9193	1.0304						1.0135
40	0.9337	1.1049	0.9705	1.0698					0.9298	1.0135	0.922	0.9991						1.0156
41	0.9298	1.0519	0.9601	0.9906					0.9228	1.0156	0.9053	1.0125						1.0136
42	0.9228	1.0597	0.9752	0.9302					0.8891	1.0136	0.896	0.9948						1.0171
43	0.8891	0.9958	1.004	0.9985					0.8959	1.0171	0.8836	1.0141						1.0191
44	0.8959	1.0901	0.999	0.9846					0.9082	1.0191	0.8901	1.0059						1.0209
45	0.9082	1.1154	0.9857	0.9996					0.9142	1.0209	1.103	1.0137						1.0278
46	0.9142	1.142	1.0087	0.9604					0.8832	1.0278	1.109	1.0013						1.0223
47	0.8832	1.1493	1.0053	1.0245					0.8788	1.0223	1.0986	0.9687						1.0104
48	0.8788	1.0405	1.0013	1.034					0.882	1.0104	1.0841	1.0104						1.1538
49	0.882	0.9471	0.9285	1.0618					0.9326	1.1538	1.0931	1.6136						1.2285
50	0.9326	0.9531	0.9377	0.9817					0.9221	1.2285	1.0854	1.6658						1.2327
51	0.9221	0.9026	0.9673	0.9443					0.9135	1.2327	1.1112	1.6773						1.2365
52	0.9135	0.9425	0.9619	0.9604					0.8921	1.2365	1.0947	1.707						1.2367
53	0.8921	0.9237	0.9657	0.9228					0.9152	1.2367	1.0862	1.7148						1.2417
54	0.9152	0.8784	0.9786	1.0252					0.9571	1.2417	1.0803	1.7073						1.2517
55	0.9571	0.9054	0.9857	1.034					0.9324	1.2517	1.076	1.6871						1.2583
56	0.9324	0.8343	0.9773	1.0618					0.9571	1.2583	1.0747	1.5671						1.2487
57	0.9571	0.8433	0.981	0.9817					0.9684	1.2487	1.0402	1.62						1.2517
58	0.9684	0.8473	1.0059	1.0287					0.9464	1.2517	1.0206	1.5323						1.2561
59	0.9464	0.8295	0.9973	1.0031					0.9807	1.2561	0.9767	1.486						1.2627
60	0.9807	0.9073	0.9933	1.052					0.9628	1.2627	0.9633	1.4598						1.2724
61	0.9628	0.8368	1.001	0.9932					0.9501	1.2724	0.9455	1.3906						1.2675
62	0.9501	0.8359	1.0097	0.9911					0.9273	1.2675	0.9458	1.4145						1.2771
63	0.9273	0.8979	0.9756	1.0557					0.9474	1.2771	0.9027	1.3796						1.2796
64	0.9474	0.9249	0.9781	0.9141					0.9671	1.2796	0.8844	1.4228						1.2836
65	0.9671	0.9128	0.9908	1.0126					0.9606	1.2836	0.8618	1.2906						1.2863
66	0.9606	0.9429	0.9733	1.022					0.9378	1.2863	0.8782	1.2681						1.2915
67	0.9378	0.9542	0.9913	1.0296					0.9612	1.2915	0.8569	1.3319						1.299
68	0.9612	0.9061	0.9859	1.0666					0.9832	1.299	0.8245	1.2462						1.3088
69	0.9832	0.9002	0.9873	1.0303					0.933	1.3088	0.8099	1.2911						1.3017
70	0.933	0.9021	0.983	1.0901					0.9344	1.3017	0.7893	1.3073						1.2784
71	0.9344	0.9982	0.9872	0.9443					0.9573	1.2784	0.7862	1.2642						1.2932
72	0.9573	1.0608	0.9831	0.9604					0.9406	1.2932	0.7571	1.3146						1.2969
73	0.9406	0.9876	0.995	0.9228					0.9455	1.2969	0.7405	1.2628						1.3355
74	0.9455	0.9408	0.9875	1.0252					0.9255	1.3355	0.7182	1.2686						1.3268
75	0.9255	0.9881	0.9968	1.034					0.9432	1.3268	0.724	1.2242						1.3428
76	0.9432	0.9765	1.0069	1.0618					0.9431	1.3428	0.6965	1.3353						1.3401
77	0.9431	0.9596	0.9922	0.9817					0.9666	1.3401	0.6911	1.2737						1.3381
78	0.9666	0.9826	0.9913	1.0287					0.9543	1.3381	0.6657	1.2784						1.3397
79	0.9543	1.0381	0.9859	1.0126					0.9816	1.3397	0.6552	1.2932						1.3271
80	0.9816	1.0355	0.9873	1.022					0.9903	1.3271	0.6327	1.2969						1.3138
	0.9903	1.0973	0.983	1.0296					0.9716	1.3138	0.6385	1.3355						1.2983
	0.9716	1.0212	0.9872	1.0666					0.9857	1.2983	0.6554	1.3268						1.2734
	0.9857	1.0116	0.9831	1.0303					0.9839	1.2734	0.6518	1.3428						1.2313
	0.9839	1.105	0.995	1.0901					0.9632	1.2313	0.6441	1.3401						1.2335
	0.9632	1.0902	0.9875						0.9659	1.2335	0.6379	1.3381						1.2076
	0.9659	1.0834	0.9968						0.9696	1.2076	0.629	1.3397						1.1886
	0.9696	0.9874	1.0069						0.9651	1.1886	0.6408	1.3271						1.1857
	0.9651	1.1275	0.9922						0.9528	1.1857	0.912	1.3138						1.1504
	0.9528	1.1136							0.9858	1.1504	0.92	1.2983						1.0847
	0.9858	1.0143							0.9913	1.0847	0.938	1.2734						1.146
	0.9913	1.0133							0.9743	1.146	0.9366	1.2313						1.1183
	0.9743	1.0161							0.9435	1.1183	0.9205	1.2335						1.1119
	0.9435	1.0023							0.9673	1.1119	0.877	1.2076						1.1342
	0.9673	0.9831							0.99	1.1342	0.8422	1.1886						1.1712
	0.99	1.056							0.9681	1.1712	0.8212	1.1857						1.2068
	0.9681	1.0884							0.9733	1.2068	0.8012	1.1504						1.2169
	0.9733	0.971							0.9571	1.2169	0.7693	1.0847						1.2291
	0.9571	1.0063							0.9691	1.2291	0.7469	1.146						1.2307
	0.9691	1.1004							0.9692	1.2307	0.7208	1.1183						1.226
	0.9692	1.1048							0.983	1.226	0.7157	1.1119						1.2049
	0.983	1.0671							0.9784	1.2049	0.7016	1.1342						1.1854
	0.9784	0.9832							0.9602	1.1854	0.6848	1.1712						1.1724
	0.9602	1.1664							0.9747	1.1724	0.6597	1.2068						1.1308
	0.9747	1.169							0.9818	1.1308	0.6604	1.2169						1.144
	0.9818	1.0593							0.9635	1.144	0.6728	1.2291						1.1117
	0.9635	1.0558							0.9544	1.1117	0.6628	1.0724						1.0724
	0.9544	1.1228							0.9405	1.0724	0.6587	1.0535						1.0535
	0.9405	1.0654							0.9415	1.0535	0.6694	1.05						1.05
	0.9415	0.9989							0.924	1.05	0.6638	1.0313						1.0313
	0.924	1.0256							0.9648	1.0313	0.6573	1.0233						1.0233
	0.9648	0.903							0.948	1.0233	0.6545	1.0143						1.0143
	0.948	0.8975								1.0143	0.6509	1.0111						1.0111
		0.8974								1.0111	0.6616	1.0104						1.0104
		1.0227								1.0104	0.6538	1.0724						0.993
		0.9429								0.993	0.6399	1.0535						0.9919
		1.0742								0.9919	0.6584	1.05						0.98
		1.0221								0.98	0.6455	1.0313						0.9764
		0.949								0.9764	0.6226	1.0233						0.9762
		0.9673								0.9762	0.6182	1.0143						0.9806
		1.0005								0.9806	0.6198	1.0111						0.9849
		0.969								0.9849	0.6211	1.0104						0.9811
		1.0989								0.9811	0.6043	0.993						0.9976
		1.0648								0.9976	0.6025	0.9919						0.9903
		1.0002								0.9903								0.9916
		0.9999								0.9916								0.9986
		1.1292								0.9986								0.9856
		0.8672								0.9856								0.9861
		0.9885								0.9861								0.9916
										0.9916								1.0069
										1.0069								0.9969
										0.9969								0.9958
										0.9958								0.9988
										0.9988								1.0039
										1.0039								1.011
										1.011								1.0223
										1.0223								1.0264
										1.0264								1.0293
										1.0293

## Sheet: 2E
Control	Hyper
1	0.68
1	0.67
1	0.64
1	0.78
