# Supplementary material for: Energy deficiency selects crowded live epithelial cells for extrusion
Source: Nature. 2025 Sep 10;646(8087):1187–94. doi: 10.1038/s41586-025-09514-w (PMC12571905; doi:10.1038/s41586-025-09514-w)
Supplement: Supplementary file 16 — Source Data Extended Data Fig. 3 [file 41586_2025_9514_MOESM16_ESM.xlsx]

## Sheet:  3A
DSMO Control	4AP	Azimilide Dihydrochloride	APAMIN	TRAM34	IBX	DCPIB+Zvad	CCCA	CFTR inhibitor	Blebbistatin	Y27632	SKI-II	SKI-V2	GSMTx4	zVAD-fmk
23.5	5.215	4.566	7	10.25	12.52	4.543	10.25	20.2	11	9.1	4.45	7.58	8.25	21.52
35.7	8.185	7.2458	8.1	12.85	9.65	5.783	21.9	7	6.5	10.2446	6.2	7	12.9	24.66
20.6	9.28454	3.59354	6.3	11.2	6.36	2.58	12.73	8.39	16.1194	8.3543	6.12	4.36	5.111	22.7985

## Sheet:  3B
Control	Control DMSO	Apamin	TRAM 34	IBX	Y27632	H1152	Blebbistatin	SkI-II	SKI-V5	zVAD-fmk
6.8994	9.58	1.3629	15.33	13.38	12.971	13.817		3.75738	3.22321	9.35551
9.5218	7.9548	12.629	24.445	9.54	10.691	9.5498
10.9844	10.7884	7.9179	19.65	8.759	9.581	11.256
10.3	13
12	14.8						7.2	7.2	5.8
	15.8						14.5	18.1	14.4
	27.96
	25.53									22.97
	19.1132						15.4679			18.7617

## Sheet:  3D
DSMO Control			GsMTx4
1.0951	1.0273	0.9646	1.2338	1.1548	1.1943
1.0644	1.0109	0.9556	1.1867	1.1096	1.14815
1.0736	1.0011	0.9568	1.1464	1.0844	1.1154
1.039	1.0124	0.9707	1.1151	1.047	1.08105
1.006	0.9976	0.992	1.112	1.0218	1.0669
0.9937	1.0003	0.9572	1.0708	1.0083	1.03955
1.0067	0.9783	0.9643	1.049	0.9704	1.0097
0.9685	1.0053	1.0052	1.0176	0.9725	0.99505
0.9592	0.9997	0.989	1.0062	0.9587	0.98245
0.9349	0.9988	1.0062	0.9889	0.9426	0.96575
0.9404	0.9722	0.9845	0.9669	0.9497	0.9583
0.9387	0.9798	0.9976	0.9432	0.9639	0.95355
0.9344	0.9793	0.9928	0.9283	0.9678	0.94805
0.9189	0.9949	0.9939	0.9165	0.9623	0.9394
0.9183	1.0026	1.0125	0.9121	0.9639	0.938
0.9259	1.0024	1.0002	0.8806	0.987	0.9338
0.9092	1.0104	1.0152	0.8871	0.9783	0.9327
0.89	0.9973	1.0025	0.8842	0.983	0.9336
0.9055	1.0168	1.0134	0.8718	0.9851	0.92845
0.8914	1.0127	1.0101	0.883	0.9889	0.93595
0.9161	0.9928	1.0079	0.8835	0.9708	0.92715
0.9124	0.9905	0.9979	0.8805	0.983	0.93175
0.902	0.9932	0.9896	0.8753	0.9609	0.9181
0.9149	0.9772	0.9867	0.8847	0.9791	0.9319
0.929	0.9788	0.9902	0.8739	0.9596	0.91675
0.9193	0.981	0.9801	0.8901	0.9283	0.9092
0.9028	0.9742	0.9772	0.9044	0.9362	0.9203
0.916	0.9702	0.9795	0.9114	0.9343	0.92285
0.9061	0.9857	0.9713	0.9267	0.9468	0.93675
0.9134	0.9757	0.9685	0.9177	0.924	0.92085
0.8974	0.9595	0.9903	0.9215	0.914	0.91775
0.9057	0.971	0.9877	0.9135	0.9301	0.9218
0.8864	0.9638	0.9784	0.9041	0.914	0.90905
0.8869	0.9766	0.9829	0.9263	0.9143	0.9203
0.8795	0.9834	0.9972	0.9103	0.8846	0.89745
0.8752	0.9979	0.9842	0.9126	0.8668	0.8897
0.8659	0.9738	0.9829	0.9262	0.8644	0.8953
0.8446	0.9541	0.9759	0.9288	0.8728	0.9008
0.8437	0.9676	0.9823	0.9299	0.8658	0.89785
0.9845	0.9762	0.9808	0.9303	1.1613	1.0458
0.9937	0.9234	1.2591	0.9143	1.1631	1.0387
0.9603	0.8445	1.2891	0.9238	1.1288	1.0263
0.9542	0.8396	1.2482	0.9002	1.1021	1.00115
0.9479	0.8414	1.2284	1.0979	1.0618	1.07985
0.9427	0.835	1.2417	1.0686	1.0136	1.0411
0.9263	0.8166	1.1998	1.0513	0.9993	1.0253
0.9307	0.8017	1.2025	1.0057	0.9575	0.9816
0.926	0.8146	1.1547	0.985	0.9329	0.95895
0.9048	0.821	1.1498	0.9878	0.9066	0.9472
0.8823	0.8222	1.1422	0.9773	0.9143	0.9458
0.8924	0.8296	1.1295	0.9597	0.9185	0.9391
0.8685	0.8341	1.0772	0.9542	0.8735	0.91385
0.8617	0.8048	1.0562	0.9369	0.8823	0.9096
0.8271	0.7957	1.0503	0.9694	0.8643	0.91685
0.8235	0.8224	1.0748	0.9546	0.8705	0.91255
0.8136	0.829	1.0543	0.9564	0.8638	0.9101
0.8117	0.8259	1.0251	0.9481	0.8584	0.90325
0.8031	0.8328	1.0361	0.9504	0.8459	0.89815
0.7792	0.8462	1.0558	0.9381	0.8548	0.89645
0.782	0.8378	1.0491	0.9348	0.8408	0.8878
0.7481	0.8402	1.05	0.9093	0.8258	0.86755
0.7388	0.8415	0.9985	0.889	0.8295	0.85925
0.7034	0.8656	0.9904	0.9143	0.8197	0.867
0.6887	0.8578	0.9849	0.8982	0.8084	0.8533
0.6879	0.8547	1.0057	0.8852	0.7832	0.8342
0.6671	0.8624	1.111	0.8879	0.783	0.83545
0.6248	0.8339	1.0777	0.9059	0.7564	0.83115
0.6272	0.8298	1.091	0.8923	0.7663	0.8293
0.6203	0.8218	1.0157	0.8589	0.7566	0.80775
0.6119	0.8033	1.0292	0.8564	0.7344	0.7954
0.6033	0.8086	1.0257	0.8459	0.7489	0.7974
0.6051	0.8198	1.0138	0.8223	0.7318	0.77705
0.6012	0.7991	1.0311	0.8229	0.7274	0.77515
0.6114	0.804	0.9485	0.785	0.728	0.7565
0.5793	0.7996	1.0011	0.8017	0.7242	0.76295
0.5845	0.7961	0.9823	0.8022	0.7421	0.77215
0.5942	0.7776	1.0401	0.8288	0.7201	0.77445
0.5962	0.772	1.0227	0.8359	0.7078	0.77185
0.6159	0.7686	0.9952	0.8157	0.7251	0.7704
0.5983	0.814	0.9998	0.8131	0.7251	0.7691
0.5809		1.0204
0.5795		0.9805
0.9565		0.9874
0.9962		1.0132
1.031		0.9858
1.0342		0.9717
1.0185		0.9773
0.9697		0.9605
0.9176		0.9606
0.8857		0.966
0.8696		0.9485
0.8477		0.9807
0.8251		0.9785
0.8078		0.9694
0.7894		0.9637
0.7716		0.9667
0.7461		1.0051
0.7086		1.0018
0.7042		0.9729
0.7193		0.9899
0.696		1.0175
0.6914
0.6746
0.6727
0.6555
0.6581
0.6389
0.6679
0.6441
0.6454
0.6461
0.6394
0.629
0.6294
0.6206
0.6236
0.6066
0.5888
0.5985
0.5929
0.5919
0.586
0.5823
0.5838
0.6016
0.5965
0.6055
0.6079
0.5992
0.6079
0.6111
0.6163
0.606
0.5878
0.589
0.5919
0.6001
0.5934
0.589
0.5759
0.5819
0.575
0.5801
0.5631
0.56
0.5572
0.5979
0.5886
0.5798
0.5868
0.5576
0.5633
0.5592
0.5593
0.5484
0.5709
0.5607
0.5726
0.5661
0.5538
0.5402
0.5519
0.5575
0.5535
0.5325
0.5344
0.5301
0.5454
0.5278
0.5071
0.5138
0.5205
0.515
0.5153
0.5155
0.5116
0.5111
0.4992
0.5005
0.4939
0.5003
0.4854
0.4837
0.4678
0.4788
0.4952
0.4951
0.4964
0.5052
0.5015
0.5032
0.5034
0.5047
0.5137
0.5218
0.5029
0.5268
0.5178
0.5051
0.502
0.5122
0.5223
0.5026
0.5188
0.5199
0.5249
0.5269
0.5195
0.5255
0.5183
0.5089
0.5078
0.5193
0.5286
0.5182
0.5186
0.5276
0.5324
0.5239
0.5328
0.5293
0.5151
0.5398
0.5218
0.531
0.5449
0.5242
0.5303
0.5414
0.5225
0.5316
0.5325
0.5332
0.5255
0.5187
0.5248
0.5055
0.5184
0.5326
0.5382
0.5459
0.5428
0.5233
0.5406
0.5151
0.5003
0.5104
0.5227
0.502
0.504
0.5174
0.4971
0.4959
0.4945
0.5167
0.5215
0.5214
0.5123
0.5141
0.5168
0.5267
0.5278
0.517
0.5134
0.4978
0.5044
0.5038
0.5074
0.5127
0.5083
0.5151
0.5057
0.5006
0.515
0.4999
0.4961
0.5022
0.4903
0.5009
0.5075
0.5117
0.5218
0.5118
0.5188
0.5191
0.5176
0.509
0.5295
0.5389
0.5229
0.5155
0.525
0.5314
0.5305
0.5364
0.5502
0.5355
0.5284
0.5349
0.5414
0.5581
0.5253
0.5219
0.5213
0.5233
0.5334
0.533
0.5318
0.5461
0.5473
0.5143
0.5334
0.5342
0.5467
0.5487
0.5443
0.5583
0.545
0.5438
0.5549
0.5512
0.55
0.5526
0.5433
0.538
0.5423
0.5432
0.5338
0.5335
0.5396
0.5228
0.516
0.5209
0.5313
0.5021
0.4944
0.5105
0.5082
0.5167
0.5119
0.5227
0.5033
0.5195
0.5062
0.5304
0.5189
0.5331
0.5101
0.5153
0.5009
0.4994
0.527
0.5009
0.5136
0.4834
0.4939
0.5014
0.4839
0.4954
0.5003
0.4942
0.4919
0.503
0.4945
0.488
0.4861
0.4841
0.4639
0.4831
0.47
0.4843
0.4889
0.4982
0.496
0.4911
0.4863
0.4898
0.4983
0.4901
0.4891
0.5088
0.4917
0.4928
0.5065
0.4961
0.4954
0.5033
0.5148
0.5115
0.5127
0.4966
0.5013
0.5071
0.525
0.5019
0.5091
0.5176
0.5143
0.5217
0.5073
0.5306
0.5125
0.4964
0.5167
0.5195
0.5116
0.5263
0.5268
0.5358
0.5171
0.5187
0.532
0.5264
0.5145
0.4972
0.5048
0.5031
0.5033
0.499
0.504
0.4967
0.4937
0.4904
0.4885
0.4854
0.4912
0.4804
0.4808
0.5184
0.5029
0.4801
0.4708
0.463
0.4783
0.4722
0.4525
0.4602
0.4793
0.485
0.4831
0.4827
0.4879
0.4833
0.5039
0.4865
0.4953
0.4831
0.4929
0.4982
0.4988
0.4868
0.4921
0.4987
0.504
0.4968
0.5005
0.5279
0.5122
0.5051
0.5129
0.5077
0.5143
0.5043
0.503
0.4987
0.4877
0.4991
0.4931
0.4974
0.5177
0.5117
0.5185
0.5382
0.5352
0.5279
0.5156
0.5405
0.5113
0.5276
0.5333
0.5181
0.4884
0.4789
0.4834
0.4645
0.4797
0.4872
0.4967
0.503
0.4681
0.4758
0.4964
0.5079
0.5166
0.5111
0.4956
0.5109
0.502
0.477
0.4964
0.4935
0.4987
0.4888
0.4888
0.4894
0.4952
0.5104
0.4895
0.5036
0.5034
0.5024
0.5022
0.5196
0.5125
0.4926
0.5041
0.5008
0.5001
0.4998
0.5247
0.513
0.5163
0.52
0.505
0.5075
0.535
0.5151
0.5243
0.5229
0.5153
0.5006
0.5238
0.503
0.5243
0.5184
0.5048
0.4866
0.4949
0.5181
0.5167
0.5254
0.5077
0.5153
0.5118
0.5135
0.5004
0.5074
0.4978
0.5144
0.5141
0.5018
0.481
0.4941
0.501
0.4865
0.4826
0.4954
0.5076
0.5093
0.5015
0.4861
0.4972
0.5049
0.4865
0.5079
0.5014
0.491
0.484
0.4705
0.481
0.4938
0.4907
0.4901
0.4752
0.4836
0.4787
0.4954
0.4597
0.4648
0.4943
0.4893
0.4894
0.4717
0.4933
0.4762
0.472
0.4827
0.4902
0.5069
0.504
0.515
0.5203
0.5122
0.5188
0.5055
0.5055
0.4959
0.5085
0.4781
0.4974
0.4987
0.4781
0.4974
0.4987

## Sheet: 3E
DSMO Control			SkI-II			SkI-V2
1.0951	1.0273	0.9646	0.9544	0.9799	0.9544	0.96043	0.92131	0.96043
1.0644	1.0109	0.9556	0.9799	0.9799	0.9799	0.92131	0.92131	0.92131
1.0736	1.0011	0.9568	0.9612	0.9612	0.9612	0.93927	0.93927	0.93927
1.039	1.0124	0.9707	1.0076	1.0076	1.0076	0.94836	0.94836	0.94836
1.006	0.9976	0.992	0.991	0.991	0.991	0.92905	0.92905	0.92905
0.9937	1.0003	0.9572	0.9585	0.9585	0.9585	0.9549	0.9549	0.9549
1.0067	0.9783	0.9643	0.9901	0.9901	0.9901	0.96315	0.96315	0.96315
0.9685	1.0053	1.0052	0.9868	0.9868	0.9868	0.94208	0.94208	0.94208
0.9592	0.9997	0.989	0.9399	0.9399	0.9399	0.92867	0.92867	0.92867
0.9349	0.9988	1.0062	0.9451	0.9451	0.9451	0.90706	0.90706	0.90706
0.9404	0.9722	0.9845	0.9226	0.9226	0.9226	0.9502	0.9502	0.9502
0.9387	0.9798	0.9976	0.9355	0.9355	0.9355	0.93236	0.93236	0.93236
0.9344	0.9793	0.9928	0.943	0.943	0.943	0.96014	0.96014	0.96014
0.9189	0.9949	0.9939	0.9346	0.9346	0.9346	0.89885	0.89885	0.89885
0.9183	1.0026	1.0125	0.9477	0.9477	0.9477	0.91293	0.91293	0.91293
0.9259	1.0024	1.0002	0.9263	0.9263	0.9263	0.93847	0.93847	0.93847
0.9092	1.0104	1.0152	0.9319	0.9319	0.9319	0.93219	0.93219	0.93219
0.89	0.9973	1.0025	0.9058	0.9058	0.9058	0.97301	0.97301	0.97301
0.9055	1.0168	1.0134	0.901	0.901	0.901	0.95154	0.95154	0.95154
0.8914	1.0127	1.0101	0.9605	0.9605	0.9605	0.91447	0.91447	0.91447
0.9161	0.9928	1.0079	0.9206	0.9206	0.9206	0.93381	0.93381	0.93381
0.9124	0.9905	0.9979	0.9219	0.9219	0.9219	0.91547	0.91547	0.91547
0.902	0.9932	0.9896	0.9293	0.9293	0.9293	0.92604	0.92604	0.92604
0.9149	0.9772	0.9867	0.9159	0.9159	0.9159	0.91864	0.91864	0.91864
0.929	0.9788	0.9902	0.9086	0.9086	0.9086	0.96285	0.96285	0.96285
0.9193	0.981	0.9801	0.9173	0.9173	0.9173	0.95002	0.95002	0.95002
0.9028	0.9742	0.9772	0.9086	0.9086	0.9086	0.95105	0.95105	0.95105
0.916	0.9702	0.9795	0.8913	0.8913	0.8913	0.94413	0.94413	0.94413
0.9061	0.9857	0.9713	0.904	0.904	0.904	0.94912	0.94912	0.94912
0.9134	0.9757	0.9685	0.8829	0.8829	0.8829	0.93209	0.93209	0.93209
0.8974	0.9595	0.9903	0.9295	0.9295	0.9295	0.9394	0.9394	0.9394
0.9057	0.971	0.9877	0.9167	0.9167	0.9167	0.96276	0.96276	0.96276
0.8864	0.9638	0.9784	0.9076	0.9076	0.9076	0.94403	0.94403	0.94403
0.8869	0.9766	0.9829	0.8774	0.8774	0.8774	0.96955	0.96955	0.96955
0.8795	0.9834	0.9972	0.8917	0.8917	0.8917	0.99315	0.99315	0.99315
0.8752	0.9979	0.9842	0.9184	0.9184	0.9184	0.99462	0.99462	0.99462
0.8659	0.9738	0.9829	0.9013	0.9013	0.9013	0.97736	0.97736	0.97736
0.8446	0.9541	0.9759	0.9183	0.9183	0.9183	1.02866	1.02866	1.02866
0.8437	0.9676	0.9823	0.923	0.923	0.923	1.00919	1.00919	1.00919
0.9845	0.9762	0.9808	0.9031	0.9031	0.9031	1.01415	1.01415	1.01415
0.9937	0.9234	1.2591	0.9152	0.9152	0.9152	1.55495	1.55495	1.55495
0.9603	0.8445	1.2891	1.1304	1.1304	1.1304	1.52043	1.52043	1.52043
0.9542	0.8396	1.2482	1.1021	1.1021	1.1021	1.4395	1.4395	1.4395
0.9479	0.8414	1.2284	1.0697	1.0697	1.0697	1.38247	1.38247	1.38247
0.9427	0.835	1.2417	1.0652	1.0652	1.0652	1.39641	1.39641	1.39641
0.9263	0.8166	1.1998	1.0278	1.0278	1.0278	1.27589	1.27589	1.27589
0.9307	0.8017	1.2025	1.011	1.011	1.011	1.28657	1.28657	1.28657
0.926	0.8146	1.1547	1.0045	1.0045	1.0045	1.15959	1.15959	1.15959
0.9048	0.821	1.1498	0.9664	0.9664	0.9664	1.18089	1.18089	1.18089
0.8823	0.8222	1.1422	0.9446	0.9446	0.9446	1.13968	1.13968	1.13968
0.8924	0.8296	1.1295	0.9336	0.9336	0.9336	1.05912	1.05912	1.05912
0.8685	0.8341	1.0772	0.8913	0.8913	0.8913	1.05673	1.05673	1.05673
0.8617	0.8048	1.0562	0.901	0.901	0.901	1.07104	1.07104	1.07104
0.8271	0.7957	1.0503	0.8974	0.8974	0.8974	1.08133	1.08133	1.08133
0.8235	0.8224	1.0748	0.8658	0.8658	0.8658	0.97496	0.97496	0.97496
0.8136	0.829	1.0543	0.8811	0.8811	0.8811	1.0588	1.0588	1.0588
0.8117	0.8259	1.0251	0.8799	0.8799	0.8799	1.02096	1.02096	1.02096
0.8031	0.8328	1.0361	0.8678	0.8678	0.8678	1.03029	1.03029	1.03029
0.7792	0.8462	1.0558	0.8478	0.8478	0.8478	1.00203	1.00203	1.00203
0.782	0.8378	1.0491	0.8657	0.8657	0.8657	1.01406	1.01406	1.01406
0.7481	0.8402	1.05	0.8486	0.8486	0.8486	1.04434	1.04434	1.04434
0.7388	0.8415	0.9985	0.8549	0.8549	0.8549	0.99008	0.99008	0.99008
0.7034	0.8656	0.9904	0.8382	0.8382	0.8382	0.98837	0.98837	0.98837
0.6887	0.8578	0.9849	0.8405	0.8405	0.8405	0.99105	0.99105	0.99105
0.6879	0.8547	1.0057	0.8364	0.8364	0.8364	1.03078	1.03078	1.03078
0.6671	0.8624	1.111	0.8449	0.8449	0.8449	1.05973	1.05973	1.05973
0.6248	0.8339	1.0777	0.8421	0.8421	0.8421	1.02466	1.02466	1.02466
0.6272	0.8298	1.091	0.8714	0.8714	0.8714	1.05879	1.05879	1.05879
0.6203	0.8218	1.0157	0.8325	0.8325	0.8325	1.01313	1.01313	1.01313
0.6119	0.8033	1.0292	0.7826	0.7826	0.7826	1.04204	1.04204	1.04204
0.6033	0.8086	1.0257	0.8168	0.8168	0.8168	1.03906	1.03906	1.03906
0.6051	0.8198	1.0138	0.8228	0.8228	0.8228	0.99715	0.99715	0.99715
0.6012	0.7991	1.0311	0.815	0.815	0.815	0.98728	0.98728	0.98728
0.6114	0.804	0.9485	0.804	0.804	0.804	0.99313	0.99313	0.99313
0.5793	0.7996	1.0011	0.813	0.813	0.813	1.02527	1.02527	1.02527
0.5845	0.7961	0.9823	0.8036	0.8036	0.8036	0.99614	0.99614	0.99614
0.5942	0.7776	1.0401	0.8089	0.8089	0.8089	0.98146	0.98146	0.98146
0.5962	0.772	1.0227	0.8033	0.8033	0.8033	0.97756	0.97756	0.97756
0.6159	0.7686	0.9952	0.7887	0.7887	0.7887	0.98512	0.98512	0.98512
0.5983	0.814	0.9998	0.7859	0.7859	0.7859	0.95687	0.95687	0.95687
0.5809		1.0204	0.8026	0.8026	0.8026	0.97416	0.97416	0.97416
0.5795		0.9805	0.8016	0.8016	0.8016	0.96689	0.96689	0.96689
0.9565		0.9874	0.7703	0.7703	0.7703	0.98212	0.98212	0.98212
0.9962		1.0132	0.7851	0.7851	0.7851	0.97382	0.97382	0.97382
1.031		0.9858	0.7583	0.7583	0.7583	0.97345	0.97345	0.97345
1.0342		0.9717	0.7631	0.7631	0.7631	0.93251	0.93251	0.93251
1.0185		0.9773	0.7849	0.7849	0.7849	0.87994	0.87994	0.87994
0.9697		0.9605	0.7377	0.7377	0.7377	0.96004	0.96004	0.96004
0.9176		0.9606	0.7514	0.7514	0.7514	0.94423	0.94423	0.94423
0.8857		0.966	0.7385	0.7385	0.7385	0.92254	0.92254	0.92254
0.8696		0.9485	0.721	0.721	0.721	0.93846	0.93846	0.93846
0.8477		0.9807	0.7276	0.7276	0.7276	0.92652	0.92652	0.92652
0.8251		0.9785	0.7502	0.7502	0.7502	0.93612	0.93612	0.93612
0.8078		0.9694	0.7411	0.7411	0.7411	0.89573	0.89573	0.89573
0.7894		0.9637	0.7341	0.7341	0.7341	0.91179	0.91179	0.91179
0.7716		0.9667	0.739	0.739	0.739	0.90983	0.90983	0.90983
0.7461		1.0051	0.7332	0.7332	0.7332	0.94045	0.94045	0.94045
0.7086		1.0018	0.814	0.814	0.814	0.89291	0.89291	0.89291
0.7042		0.9729	0.8033	0.8033	0.8033	0.91764	0.91764	0.91764
0.7193		0.9899	0.7189	0.7189	0.7189	0.90353	0.90353	0.90353
0.696		1.0175	0.7738	0.7738	0.7738	0.93634	0.93634	0.93634
0.6914			0.7618	0.7618	0.7618	0.67319	0.67319	0.67319
0.6746
0.6727
0.6555
0.6581
0.6389
0.6679
0.6441
0.6454
0.6461
0.6394
0.629
0.6294
0.6206
0.6236
0.6066
0.5888
0.5985
0.5929
0.5919
0.586
0.5823
0.5838
0.6016
0.5965
0.6055
0.6079
0.5992
0.6079
0.6111
0.6163
0.606
0.5878
0.589
0.5919
0.6001
0.5934
0.589
0.5759
0.5819
0.575
0.5801
0.5631
0.56
0.5572
0.5979
0.5886
0.5798
0.5868
0.5576
0.5633
0.5592
0.5593
0.5484
0.5709
0.5607
0.5726
0.5661
0.5538
0.5402
0.5519
0.5575
0.5535
0.5325
0.5344
0.5301
0.5454
0.5278
0.5071
0.5138
0.5205
0.515
0.5153
0.5155
0.5116
0.5111
0.4992
0.5005
0.4939
0.5003
0.4854
0.4837
0.4678
0.4788
0.4952
0.4951
0.4964
0.5052
0.5015
0.5032
0.5034
0.5047
0.5137
0.5218
0.5029
0.5268
0.5178
0.5051
0.502
0.5122
0.5223
0.5026
0.5188
0.5199
0.5249
0.5269
0.5195
0.5255
0.5183
0.5089
0.5078
0.5193
0.5286
0.5182
0.5186
0.5276
0.5324
0.5239
0.5328
0.5293
0.5151
0.5398
0.5218
0.531
0.5449
0.5242
0.5303
0.5414
0.5225
0.5316
0.5325
0.5332
0.5255
0.5187
0.5248
0.5055
0.5184
0.5326
0.5382
0.5459
0.5428
0.5233
0.5406
0.5151
0.5003
0.5104
0.5227
0.502
0.504
0.5174
0.4971
0.4959
0.4945
0.5167
0.5215
0.5214
0.5123
0.5141
0.5168
0.5267
0.5278
0.517
0.5134
0.4978
0.5044
0.5038
0.5074
0.5127
0.5083
0.5151
0.5057
0.5006
0.515
0.4999
0.4961
0.5022
0.4903
0.5009
0.5075
0.5117
0.5218
0.5118
0.5188
0.5191
0.5176
0.509
0.5295
0.5389
0.5229
0.5155
0.525
0.5314
0.5305
0.5364
0.5502
0.5355
0.5284
0.5349
0.5414
0.5581
0.5253
0.5219
0.5213
0.5233
0.5334
0.533
0.5318
0.5461
0.5473
0.5143
0.5334
0.5342
0.5467
0.5487
0.5443
0.5583
0.545
0.5438
0.5549
0.5512
0.55
0.5526
0.5433
0.538
0.5423
0.5432
0.5338
0.5335
0.5396
0.5228
0.516
0.5209
0.5313
0.5021
0.4944
0.5105
0.5082
0.5167
0.5119
0.5227
0.5033
0.5195
0.5062
0.5304
0.5189
0.5331
0.5101
0.5153
0.5009
0.4994
0.527
0.5009
0.5136
0.4834
0.4939
0.5014
0.4839
0.4954
0.5003
0.4942
0.4919
0.503
0.4945
0.488
0.4861
0.4841
0.4639
0.4831
0.47
0.4843
0.4889
0.4982
0.496
0.4911
0.4863
0.4898
0.4983
0.4901
0.4891
0.5088
0.4917
0.4928
0.5065
0.4961
0.4954
0.5033
0.5148
0.5115
0.5127
0.4966
0.5013
0.5071
0.525
0.5019
0.5091
0.5176
0.5143
0.5217
0.5073
0.5306
0.5125
0.4964
0.5167
0.5195
0.5116
0.5263
0.5268
0.5358
0.5171
0.5187
0.532
0.5264
0.5145
0.4972
0.5048
0.5031
0.5033
0.499
0.504
0.4967
0.4937
0.4904
0.4885
0.4854
0.4912
0.4804
0.4808
0.5184
0.5029
0.4801
0.4708
0.463
0.4783
0.4722
0.4525
0.4602
0.4793
0.485
0.4831
0.4827
0.4879
0.4833
0.5039
0.4865
0.4953
0.4831
0.4929
0.4982
0.4988
0.4868
0.4921
0.4987
0.504
0.4968
0.5005
0.5279
0.5122
0.5051
0.5129
0.5077
0.5143
0.5043
0.503
0.4987
0.4877
0.4991
0.4931
0.4974
0.5177
0.5117
0.5185
0.5382
0.5352
0.5279
0.5156
0.5405
0.5113
0.5276
0.5333
0.5181
0.4884
0.4789
0.4834
0.4645
0.4797
0.4872
0.4967
0.503
0.4681
0.4758
0.4964
0.5079
0.5166
0.5111
0.4956
0.5109
0.502
0.477
0.4964
0.4935
0.4987
0.4888
0.4888
0.4894
0.4952
0.5104
0.4895
0.5036
0.5034
0.5024
0.5022
0.5196
0.5125
0.4926
0.5041
0.5008
0.5001
0.4998
0.5247
0.513
0.5163
0.52
0.505
0.5075
0.535
0.5151
0.5243
0.5229
0.5153
0.5006
0.5238
0.503
0.5243
0.5184
0.5048
0.4866
0.4949
0.5181
0.5167
0.5254
0.5077
0.5153
0.5118
0.5135
0.5004
0.5074
0.4978
0.5144
0.5141
0.5018
0.481
0.4941
0.501
0.4865
0.4826
0.4954
0.5076
0.5093
0.5015
0.4861
0.4972
0.5049
0.4865
0.5079
0.5014
0.491
0.484
0.4705
0.481
0.4938
0.4907
0.4901
0.4752
0.4836
0.4787
0.4954
0.4597
0.4648
0.4943
0.4893
0.4894
0.4717
0.4933
0.4762
0.472
0.4827
0.4902
0.5069
0.504
0.515
0.5203
0.5122
0.5188
0.5055
0.5055
0.4959
0.5085
0.4781
0.4974
0.4987
0.4781
0.4974
0.4987

## Sheet:  3G
KV1.1 SiRNA CNTRL	Kv1.1 SiRNA	KV1.2 SiRNA CNTRL	KV1.2 SiRNA	Swell 1 SiRNA CNTRL	Swell 1 SiRNA
1	0.138992	1	0.117493	1	0.089845
1	0.043526	1	0.0213604	1	0.00835808
1	0.000280296	1	0.0236195	1	0.0736132

## Sheet: 3H
	Control									Hypertonic									DCPIB-Iso									Amiloride-Iso									Control- Hyper									4AP-Hyper
CONTROL	0.955301	0.980491	1.04372	0.99	1.02	0.937	1.014	0.986	1.04	0.923654	0.671754	0.5096	0.754	0.713	0.676	0.712	0.515	0.598
4AP	1.01329	1.05265	0.984671	0.973	0.983	1.015	1.01	0.997	1.002	1.00276	1.05303	0.919018	0.929	1.026	1.017	1.014	1.009	0.969
DCPIB	1.04684	1.0667	1.02086	1.016	0.971533	1.003	0.994	1.015	0.993	1.07239	1.08919	1.23685	1.11026	1.00802	1.002	0.996	0.994	1.016
AMILORIDE	0.985662	0.948908	0.941797	0.994644	0.997	1.006	1.001	0.988	0.984	0.985784	0.816109	0.93794	1.0491	1.002	0.986	1.056	0.986	0.948
