# Supplementary material for: Energy deficiency selects crowded live epithelial cells for extrusion
Source: Nature. 2025 Sep 10;646(8087):1187–94. doi: 10.1038/s41586-025-09514-w (PMC12571905; doi:10.1038/s41586-025-09514-w)
Supplement: Supplementary file 17 — Source Data Extended Data Fig. 4 [file 41586_2025_9514_MOESM17_ESM.xlsx]

## Sheet:  4B
minutes	Control	4AP	Amiloride
-7:40:00	1.11585	0.967902	1.01714
-7:30:00	1.13029	0.950959	1.0087
-7:20:00	1.24327	0.940779	1.00266
-7:10:00	1.08775	0.95975	0.990003
-7:00:00	1.26506	1.03188	1.0159
-6:50:00	1.24756	1.00659	1.03514
-6:40:00	1.05465	1.04466	0.977833
-6:30:00	1.24464	0.984052	1.00698
-6:20:00	1.25946	0.999427	0.996737
-6:10:00	1.22802	0.987048	1.00079
-6:00:00	1.18104	0.967127	1.02987
-5:50:00	1.01054	0.987228	1.00587
-5:40:00	0.978138	0.948791	0.986103
-5:30:00	1.00736	1.00648	0.992749
-5:20:00	0.954553	1.0052	0.968275
-5:10:00	1.17241	1.08652	1.0026
-5:00:00	1.0062	0.993667	0.965912
-4:50:00	0.943739	0.971599	1.02077
-4:40:00	0.981544	1.05575	0.984878
-4:30:00	1.14232	1.02391	0.997495
-4:20:00	0.921559	1.00112	1.0075
-4:10:00	1.0913	0.963195	0.995355
-4:00:00	0.919539	0.935716	0.970235
-3:50:00	1.08466	0.965272	1.02068
-3:40:00	1.10928	0.932941	0.990346
-3:30:00	0.953922	0.983853	1.01492
-3:20:00	0.878901	0.974875	1.01866
-3:10:00	1.03194	0.981596	0.974636
-3:00:00	1.08616	1.01986	0.979742
-2:50:00	0.942741	1.00354	0.935016
-2:40:00	0.956162	0.975364	0.996121
-2:30:00	0.837879	0.996929	0.99246
-2:20:00	1.06504	0.999473	1.00576
-2:10:00	1.05874	0.961316	1.04342
-2:00:00	0.931157	0.975524	0.996892
-1:50:00	1.04659	0.987899	1.02341
-1:40:00	0.907062	0.991025	1.02365
-1:30:00	0.908405	0.974802	0.983221
-1:20:00	0.996565	0.935695	0.959711
-1:10:00	0.927112	0.953022	0.960205
-1:00:00	1.06342	0.910638	1.03262
-0:50:00	1.09339	0.94195	0.995421
-0:40:00	1.19918	0.961253	0.985054
-0:30:00	1.20106	0.976239	1.03058
-0:20:00	1.1944	0.967582	0.997581
-0:10:00	1.26931	0.976138	0.998736
0:00:00	1.31625	0.975988	1.02373
0:10:00	1.31839	0.977179	0.9889
0:20:00	1.32525	0.938784	0.980764
0:30:00	1.34428	0.987828	1.01604
0:40:00	1.57738	0.997526	1.00462
0:50:00	1.56848	0.960388	1.03395
1:00:00	1.46525	0.962449	1.02489
1:10:00	1.45545	0.988255	0.996471
1:20:00	1.43327	1.00812	1.0076
1:30:00	1.45352	1.0172	1.0072
1:40:00	1.59996	1.04542	0.990559
1:50:00	1.55314	1.03753	1.01313
2:00:00	1.59017	1.03139	0.991941
2:10:00	1.61633	1.00536	1.00061
2:20:00	1.63652	1.02129	1.01799
2:30:00	1.80489	1.05605	0.996634
2:40:00	1.8886	1.01056	1.00084
2:50:00	1.89844	1.00787	0.98647
3:00:00	1.62019	1.02811	0.992071
3:10:00	1.78878	1.01008	0.969902
3:20:00	1.9008	0.982368	1.02182
3:30:00	1.82542	0.959645	0.984583
3:40:00	1.93314	0.965694	0.989527
3:50:00	1.84986	0.975978	1.01775
4:00:00	1.83497	1.00574	1.01687
4:10:00	1.96724	0.957955	0.999978
4:20:00	1.83701	0.956196	1.00926
4:30:00	1.74253	0.972221	0.991164
4:40:00	1.82483	0.941276	1.00577
4:50:00	1.86222	0.951215	1.00232
5:00:00	1.8763	0.981921	0.992921
5:10:00	2.01299	0.996289	0.971666
5:20:00	1.89447	1.01621	1.00457
5:30:00	1.8555	1.02905	1.03492
5:40:00	2.06701	1.06982	1.0009
5:50:00	2.06677	1.00136	1.12112
6:00:00	2.006	0.974963	1.08772
6:10:00	2.01536	0.915777	1.08021
6:20:00	1.83514	0.982892	1.0787
6:30:00	1.84492	0.951474	1.08843
6:40:00	1.99463	0.951467	0.541936
6:50:00	1.90355	0.919114	1.0396
7:00:00	1.85237	0.958807	1.02289
7:10:00	2.03564	1.0061	0.999422
7:20:00	1.87033	1.02171	0.985925
7:30:00	1.87559	1.00075	0.997268
7:40:00	1.88939	1.01314	1.01872
7:50:00	1.87419	1.01562	0.981649
8:00:00	1.89868	1.02001	1.01757
8:10:00	1.87034	0.99404	0.9868
8:20:00	2.02699	1.00181	0.989297
8:30:00	1.86126	0.971215	0.980777
8:40:00	1.91232	0.982333	1.00594
8:50:00	2.04898	0.922273	1.00214
9:00:00	1.84895	0.921676	1.01982
9:10:00	1.92457	0.928147	1.00186
9:20:00	1.92708	0.94142	0.970001
9:30:00	1.8816	0.948452	0.986662
9:40:00	1.85935	0.936758	0.981276
9:50:00	1.99195	0.928473	0.988075
10:00:00	1.86445	0.914318	1.01063
10:10:00	1.80477	0.945764	1.02668
10:20:00	1.96914	0.937039	0.964308
10:30:00	1.78099	1.03248	0.97797
10:40:00	1.99101	1.11061	1.02213
10:50:00	1.76322	1.10353	1.00637
11:00:00	1.77825	1.06699	0.968471
11:10:00	1.81895	0.976846	1.01725
11:20:00	1.78223	0.857256	0.990065
11:30:00	1.7789	0.826434	0.988124
11:40:00	1.74337	0.85268	1.01258
11:50:00	1.94059	0.872556	1.03
12:00:00	1.95432	0.907628	1.01587
12:10:00	1.77033	0.936332	1.01305
12:20:00	1.81482	1.00619	1.03497
12:30:00	1.92499	1.06241	1.01181
12:40:00	1.78144	1.17387	0.994857
12:50:00	1.77771	1.21994	0.944068
13:00:00	1.90183	1.33369	0.969514
13:10:00	1.92559	1.35243	0.970607
13:20:00	1.90822	1.26508	0.959949
13:30:00	1.79093	1.24246	0.995511
13:40:00	1.92453	1.24073	0.985937
13:50:00	1.93611	1.18638	0.990579
14:00:00	1.75451	1.21103	0.98918
14:10:00	1.87735	1.1634	1.02357
14:20:00	1.90825	1.15539	1.03198
14:30:00	1.86568	1.13639	0.983475
14:40:00	1.87166	1.08325	1.00682
14:50:00	1.73195	1.16866	0.981263
15:00:00	1.70128	1.09988	0.98172
15:10:00	1.88905	1.04583	1.00291
15:20:00	1.71574	0.974765	0.979694
15:30:00	1.84245	1.00772	1.03505
15:40:00	1.83115	1.04152	0.966787
15:50:00	1.70599	1.09902	1.0165
16:00:00	1.81776	1.09416	0.97841
16:10:00	1.85562	1.14357	1.02516
16:20:00	1.83547	1.13396	1.01611
16:30:00	1.82872	1.07454	1.01517
16:40:00	1.80038	1.05586	1.01695
16:50:00	1.65895	1.15309	1.00628
17:00:00	1.68265	1.16136	0.988114
17:10:00	1.60356	1.16098	0.97277
17:20:00	1.81745	1.20863	1.00782
17:30:00	1.67398	1.09903	0.995219
17:40:00	1.66105	1.07247	0.983967
17:50:00	1.67333	1.02974	0.989237
18:00:00	1.79396	1.01003	1.0007
18:10:00	1.77397	1.08285	1.01383
18:20:00	1.64117	1.01329	1.00933
18:30:00	1.61037	1.09762	1.0212
18:40:00	1.62284	1.09741	0.987229
18:50:00	1.83846	1.00103	0.987676
19:00:00	1.85901	1.03383	1.01048
19:10:00	1.61995	1.00439	1.01358
19:20:00	1.62039	1.04185	0.972578
19:30:00	1.79551	0.976341	0.995522
19:40:00	1.83274	1.02137	0.98823
19:50:00	1.60157	0.974301	1.01351
20:00:00	1.58596	0.98036	1.01881
20:10:00	1.75566	1.02767	1.01108
20:20:00	1.75061	1.0319	0.995619
20:30:00	1.75757	1.02723	0.971679
20:40:00	1.69916	1.05681	0.964113
20:50:00	1.75195	0.991542	1.00342
21:00:00	1.5886	0.990684	0.959861
21:10:00	1.69697	1.02498	0.973253
21:20:00	1.57541	1.0139	0.995068
21:30:00	1.69867	1.05347	0.990733
21:40:00	1.74351	0.981032	0.99731
21:50:00	1.52056	1.01508	0.989245
22:00:00	1.71424	1.0382	0.996453
22:10:00	1.5403	0.948495	1.03419
22:20:00	1.67933	0.938126	0.997547
22:30:00	1.47917	0.948974	1.01422
22:40:00	1.69973	0.921208	1.00374
22:50:00	1.63701	0.965541	1.00211
23:00:00	1.6012	0.861078	1.01636
23:10:00	1.47716	0.984069	0.994736
23:20:00	1.64831	0.981663	0.97342
23:30:00	1.63565	0.971866	0.988507
23:40:00	1.42164	1.05385	1.00163
23:50:00	1.6612	1.113	0.98759
24:00:00	1.45761	1.08917	1.00333
24:10:00	1.61618	1.09806	1.04318
24:20:00	1.41093	1.15552	1.00228
24:30:00	1.43536	1.1287	0.959481
24:40:00	1.62486	1.06121	0.984451
24:50:00	1.6318	0.957678	1.02573
25:00:00	1.40509	1.06281	1.01269
25:10:00	1.39384	1.00068	0.997864
25:20:00	1.54599	1.05206	0.97299
25:30:00	1.52413	1.05536	0.99049
25:40:00	1.52734	1.14877	0.984597
25:50:00	1.35498	1.12947	0.996457
26:00:00	1.3821	1.18295	0.985048
26:10:00	1.51011	1.10818	1.02101
26:20:00	1.33783	1.18196	0.975973
26:30:00	1.38171	1.16644	1.00114
26:40:00	1.34917	1.27802	0.999911
26:50:00	1.51502	1.1056	0.998607
27:00:00	1.51564	1.10279	0.979317
27:10:00	1.5258	1.21341	1.01023
27:20:00	1.49348	0.985511	0.993013
27:30:00	1.44826	1.17776	0.994714
27:40:00	1.31639	1.00804	0.998627
27:50:00	1.47813	0.97799	1.01688
28:00:00	1.31189	0.827141	1.0108
28:10:00	1.2932	0.853987	0.976734
28:20:00	1.45685	1.02457	1.01875
28:30:00	1.30811	0.992334	1.01632
28:40:00	1.26473	1.02659	0.972784
28:50:00	1.28092	1.06471	1.00235
29:00:00	1.25761	1.07243	0.989913
29:10:00	1.32484	0.92878	0.987444
29:20:00	1.28497	0.951785	1.00441
29:30:00	1.28793	0.828907	1.01137
29:40:00	1.24121	0.669545	0.970701
29:50:00	1.24054	0.905329	0.974557
30:00:00	1.43687	0.947556	0.991054
30:10:00	1.21725	0.82509	0.971876
30:20:00	1.31215	0.83482	0.985212
30:30:00	1.27026	0.978442	1.02221
30:40:00	1.27709	0.944271	1.02919
30:50:00	1.426	0.97511	0.97138
31:00:00	1.23855	1.10908	1.01261
31:10:00	1.27245	1.04674	1.0003
31:20:00	1.38415	1.23041	0.888768
	1.21852	1.20799	1.03813
	1.39283	1.23093	1.03482
	1.39424	1.11184	1.01243
	1.23568	0.999948	0.987364
	1.21708	1.14649	0.991923
	1.24005	1.26793	0.989894
	1.2494	1.18955	0.971551
	1.24725	1.27529	1.00682
	1.41055	1.09648	1.0125
	1.18974	1.0986	1.00248
	1.18551	1.05455	1.01781
	1.17917	0.749455	0.975737
	1.34464	0.695797	1.00824
	1.19393	0.511043	1.03193
	1.18565	0.633868	0.990115
	1.30419	0.900271	1.0102
	1.33969	1.02988	1.0163
		0.916578	0.99448
		0.841726	1.02103
		0.864196	1.00813
		0.889369	1.01181
		0.898334	1.00887
		0.964606	0.993684
		0.902146	1.00429
		0.908495	0.972882
		0.976213	1.0407
		0.845407	0.989118
		0.901167	1.00193
		0.781115	0.980564
		0.897165	1.00741
		0.941672	0.984592
		1.03294	0.974875
		1.0959	1.01709
		1.08047	0.980565
		1.16166	0.977994
		1.06428	1.00229
		1.05127	1.00787
		1.10573	1.01151
		1.09716	1.00505
		1.06168	1.00133
		1.01012	0.992732
		1.11496	0.9817
		1.00473	0.981618
		0.865066	0.975628
		1.00535	1.01493
		0.974042	1.00956
		1.03499	1.07711
		0.966103	1.00981
		1.06557	1.01061
		0.950713	1.02019
		0.987546	1.05535
		1.02677	0.764531
		1.07563	1.06667
		1.01216	1.00565
		1.0392	1.00599
		1.02272	0.981513
		0.967895	0.997828
		0.909158	1.02511
		1.14521	1.01267
		1.01695	0.992644
		1.20422	0.978178
		1.1924	0.996297
		1.15542	0.98124
		1.04023	0.99446
		1.03224	0.975651
		1.04121	1.01725
		0.96005	0.968002
		0.867812	0.983749
		0.947346	0.976472
		1.00436	1.02909
		1.04173	0.987186
		0.921506	1.0007
		0.869034	1.03703
		0.918161	0.99886
		0.917236	0.975043
		0.747586	0.977403
		0.81904	1.00173
		0.782553	0.997271
		0.857885	1.02656
		0.793823	0.991493
		0.884497	0.965776
		0.897338	0.995846
		1.00075	0.951259
		1.01195	1.02451
		1.00089	0.995307
		1.00344	1.0357
		0.981323	1.02093
		0.923318	1.0199
		0.960851	1.00054
		0.876302	0.979382
		0.94113	0.967579
		1.02431	0.993507
		1.17921	1.02058
		1.09405	0.988416
		1.05771	0.976085
		0.951682	1.01199
		0.871	1.00151
		0.933053	1.02192
		0.904845	0.989957
		1.04596	1.00625
		1.0402	0.9961
		1.03546	0.994126
		1.00352	1.00365
		1	1.01837
			0.997904
			0.98229
			0.997609
			0.993054
			1.01453
			0.994479
			1.02526
			0.996812
			1.02808
			0.9957
			0.963931
			0.98253
			1.007
			1.01548
			0.990793
			0.998637
			0.999773
			0.985287
			1.03326
			0.99119
			0.991527
			1.01084
			0.984971
			0.998831
			1.01059
			1.00129
			1.0233
			0.989891
			0.989239
			0.985764
			0.983982
			0.997337
			0.989696
			1.00589
			0.994665
			1.00595
			1.00484
			0.998722
			0.972737
			0.984383
			0.9892
			0.99364
			1.02493
			1.0405
			0.99452
			0.991208
			0.970414
			0.956052
			1.00608
			1.02079
			1.02023
			0.996005
			1.00418
			1.01098
			0.996954
			0.982603
			0.989263
			1.03413
			1.0229
			1.01269
			0.991895
			1.00657
			0.991423
			0.973929
			1.01393
			0.999658
			1.01688
			1.00005
			0.986988
			1.00263
			0.990295
			1.00355
			0.966744
			1.01995
			1.00448
			0.986986
			0.989983
			0.996703
			1.03095
			1.009
			0.988711
			0.988113
			0.977554
			1.00899
			0.985931
			1.05496
			0.973806
			1.01559
			1.02597
			1.0065
			0.967248
			0.97948
			0.994801
			0.987654
			1.02178
			1.03124
			0.990578
			0.992233
			1.01526
			1.00114
			1.00284
			1.0236
			1.02308
			0.993192
			0.99543
			0.984984
			0.996321
			0.998089
			0.97583
			0.992303
			1.03814
			0.964928
			1.01488
			1.01017
			1.01299
			0.982201
			0.999275
			0.979667
			0.996922
			1.00482

## Sheet:  4C
vehicle	Amiloride
143.56	-64.0951
568.25	-54.2551
245.45	-79.5398
284.404	-39.9146
76.9859	-31.2708
102.305	-9.11059

## Sheet:  4D
	Isotonic		Hyeprtonic
	vehilcle	Amiloride	vehicle	Amiloride
	13.48	4.41	21.29	5.96
	10.9945	4	17.6334	3.97812
	10.3146	5.87544	27.7525	4.68384
	15.289	6.80544

## Sheet:  4E
ENaC α SiControl	ENaC α SiRNA	ENaC β SiControl	ENaC β SiRNA	ENaC γ SiControl	ENaC γ SiRNA
1	2.26e-10	1	0.0330721	1	1.86776e-05
1	7.65e-10	1	0.140966	1	1.15855e-05
1	8e-12	1	0.00908037	1	0.168931

## Sheet:  4F
Cells That Extrude	Background	Amiloride	ENaC_α SiRNA	ENaC_β SiRNA	ENaC_γ SiRNA
38.5126	0.996	1.11173	0.351062	0	0
42.792	0	1.05708	0	0	0.203211
46.0687	0	0	0	0	0
23.0853	0	0.452899
29.9878	0.666
31.7685	0
35.8797	0
19.0174	0.545
	0
	0
	0
	0
	0
	0
	0
	1.531
	0.95
**Cell that extrude and Background cell data used in figures 1H and 2F
