# Supplementary material for: Energy deficiency selects crowded live epithelial cells for extrusion
Source: Nature. 2025 Sep 10;646(8087):1187–94. doi: 10.1038/s41586-025-09514-w (PMC12571905; doi:10.1038/s41586-025-09514-w)
Supplement: Supplementary file 18 — Source Data Extended Data Fig. 5 [file 41586_2025_9514_MOESM18_ESM.xlsx]

## Sheet:  5B
QUEEN 37 CHANGES IN CELLS BEFORE EXTRUSION COMPARED TO MAINTIANED
CHANGE in Maintained	CHANGE in extruded
0.866442	0.545098
0.916363	0.277777
0.804053	0.269988
0.927434	0.563685
0.974098	0.571164
1.11352	0.506795
0.965905	0.43516

## Sheet:  5C
Mean % of cells depolarized via DIBAC
	0'	150'
CONTROL	5.7453	12.5496
CONTROL	4.88224	7.38469
CONTROL	6.20537	10.8348
GsMTx4	8.24574	87.1292
GsMTx4	9.57413	81.3961
GsMTx4	8.13923	82.2298

## Sheet:  5E
Rate of extruxsion per 1000 cells
CONTROL	+GLUCOSE
32.9075	3.18399
25.641	1.77384
26.4568	4.03836
23.5749	4.51767

## Sheet: 5F 
CONTROL	GLUCOSE	OLIGO A
1.05161	1.25537	0.898276
0.948392	1.17887	0.815342
1.05217	1.37976	0.802512
0.947835	1.11488	0.80203

## Sheet: 5G
average time in minutes before shrink (HES) occurs
Na+
-20
-8
-8
-14
-16
-2
